# Supplementary material for: Trends in orthodontic scientific contributions: An evaluation based on the American Association of Orthodontists annual sessions
Source: PLoS One. 2025 May 20;20(5):e0324810. doi: 10.1371/journal.pone.0324810 (PMC12091839; doi:10.1371/journal.pone.0324810)
Supplement: S1 Appendix — (XLSX) [file pone.0324810.s001.xlsx]

## Sheet: Years & Countries Data
Country	speakers	speakers_h	speakers_m	posters	posters_h	posters_m	total	YEAR
Alemania	4	3	1	5	4	1	9	2013
Argentina	1	0	1	2	0	2	3	2013
Australia	6	6	0	1	0	1	7	2013
Bélgica	2	2	0	0	0	0	2	2013
Brasil	10	10	0	140	63	77	150	2013
Canadá	3	2	1	0	0	0	3	2013
China	3	3	0	0	0	0	3	2013
Colombia	2	2	0	0	0	0	2	2013
Corea del Sur	6	6	0	44	40	4	50	2013
Dinamarca	2	0	2	2	1	1	4	2013
Egipto	1	1	0	4	4	0	5	2013
Emiratos Árabes	1	1	0	1	0	1	2	2013
España	2	2	0	0	0	0	2	2013
Francia	1	1	0	0	0	0	1	2013
Grecia	3	0	0	0	0	0	3	2013
India	1	1	0	11	8	3	12	2013
Indonesia	0	0	0	2	2	0	2	2013
Irán	0	0	0	2	2	0	2	2013
Israel	2	1	1	11	11	0	13	2013
Italia	4	3	1	10	8	2	14	2013
Japón	3	3	0	18	16	2	21	2013
Líbano	1	1	0	0	0	0	1	2013
México	2	1	1	81	37	44	83	2013
Perú	0	0	0	4	3	1	4	2013
Puerto Rico	1	1	0	0	0	0	1	2013
Reino Unido	2	2	0	1	1	0	3	2013
Romania	0	0	0	3	1	2	3	2013
Rusia	0	0	0	10	1	9	10	2013
Saudí Arabia	0	0	0	5	5	0	5	2013
Singapur	1	1	0	1	1	0	2	2013
Tailandia	0	0	0	10	6	4	10	2013
Taiwán	4	4	0	3	3	0	7	2013
Turquía	1	0	1	28	27	1	29	2013
USA	132	94	38	60	40	20	192	2013
Alemania	3	3	0	6	2	4	9	2014
Arabia Saudí	0	0	0	6	6	0	6	2014
Argentina	0	0	0	5	0	5	5	2014
Australia	2	2	0	0	0	0	2	2014
Bélgica	1	1	0	1	0	1	2	2014
Brasil	2	2	0	139	72	67	141	2014
Canadá	5	4	1	4	3	1	9	2014
China	1	1	0	3	3	0	4	2014
Corea del Sur	3	3	0	32	28	4	35	2014
Dinamarca	1	0	1	0	0	0	1	2014
Egipto	0	0	0	3	3	0	3	2014
Emiratos Árabes	2	2	0	0	0	0	2	2014
España	0	0	0	1	0	1	1	2014
Finlandia	1	1	0	0	0	0	1	2014
Francia	4	4	0	0	0	0	4	2014
Holanda	1	1	0	0	0	0	1	2014
Hungría	0	0	0	1	1	0	1	2014
India	1	1	0	9	5	4	10	2014
Indonesia	0	0	0	2	2	0	2	2014
Irán	0	0	0	2	2	0	2	2014
Israel	2	1	1	0	0	0	2	2014
Italia	5	4	1	18	8	10	23	2014
Japón	2	2	0	9	9	0	11	2014
Libia	0	0	0	1	1	0	1	2014
México	1	1	0	36	5	31	37	2014
Pakistán	0	0	0	3	0	3	3	2014
Paraguay	0	0	0	1	1	1	1	2014
Puerto Rico	0	0	0	1	1	0	1	2014
Reino Unido	1	1	0	9	8	1	10	2014
Romania	0	0	0	1	0	1	1	2014
Rusia	0	0	0	3	1	2	3	2014
Suecia	0	0	0	3	1	2	5	2014
Suiza	1	1	0	1	1	0	2	2014
Tailandia	0	0	0	11	11	0	11	2014
Taiwán	1	1	0	3	3	0	4	2014
Turquía	1	1	0	21	18	3	22	2014
USA	56	50	6	51	34	17	107	2014
Alemania	2	2	0	13	7	6	15	2015
Arabia Saudí	0	0	0	12	12	0	12	2015
Australia	4	4	0	0	0	0	4	2015
Brasil	2	2	0	123	61	62	125	2015
Canadá	7	5	2	7	6	1	14	2015
China	3	3	0	6	6	0	9	2015
Corea del Sur	5	5	0	42	37	5	47	2015
Dinamarca	2	0	2	0	0	0	2	2015
Egipto	0	0	0	5	5	0	5	2015
Egipto	1	1	0	5	5	0	6	2015
Emiratos Árabes	2	2	0	0	0	0	2	2015
Eslovenia	1	0	1	0	0	0	1	2015
Finlandia	1	1	0	0	0	0	1	2015
Francia	0	0	0	2	2	0	2	2015
Grecia	2	2	0	0	0	0	2	2015
Holanda	1	0	1	0	0	0	1	2015
Hungría	0	0	0	1	1	0	1	2015
India	2	2	0	9	9	0	11	2015
Irán	0	0	0	2	2	0	2	2015
Italia	3	2	1	15	5	10	18	2015
Japón	2	2	0	13	9	4	15	2015
México	1	1	0	48	38	10	49	2015
Pakistán	0	0	0	3	3	0	3	2015
Panamá	0	0	0	1	1	0	1	2015
Perú	0	0	0	3	3	0	3	2015
Polonia	1	0	1	0	0	0	1	2015
Reino Unido	0	0	0	4	3	1	4	2015
Romania	0	0	0	1	0	1	1	2015
Suiza	1	1	0	0	0	0	1	2015
Tailandia	0	0	0	19	15	4	19	2015
Taiwán	3	2	1	12	10	2	15	2015
Turquía	0	0	0	62	55	7	62	2015
USA	115	77	38	49	38	11	164	2015
Alemania	3	3	0	0	0	0	3	2016
Arabia Saudí	0	0	0	9	7	2	9	2016
Argentina	0	0	0	3	0	3	3	2016
Australia	3	3	0	0	0	0	3	2016
Bélgica	1	1	0	0	0	0	1	2016
Brasil	6	6	0	128	59	69	134	2016
Canadá	9	6	3	3	3	0	12	2016
China	3	3	0	0	0	0	3	2016
Colombia	2	2	0	0	0	0	2	2016
Corea del Sur	3	3	0	47	42	5	50	2016
Dinamarca	2	0	2	0	0	0	2	2016
Egipto	0	0	0	15	13	2	15	2016
Emiratos Árabes	2	2	0	1	0	1	3	2016
España	2	2	0	0	0	0	2	2016
Finlandia	1	1	0	0	0	0	0	2016
Francia	0	0	0	2	1	1	2	2016
Grecia	0	0	0	1	1	0	1	2016
Holanda	1	0	1	0	0	0	1	2016
India	2	2	0	26	14	12	28	2016
Indonesia	0	0	0	1	0	1	1	2016
Irán	0	0	0	2	2	0	2	2016
Irán	0	0	0	8	6	2	8	2016
Israel	4	2	2	0	0	0	4	2016
Italia	5	4	1	11	4	7	16	2016
Japón	3	3	0	11	8	3	14	2016
Líbano	1	1	0	0	0	0	1	2016
México	1	1	0	64	20	44	65	2016
Nigeria	0	0	0	4	3	1	4	2016
Pakistán	0	0	0	14	11	3	14	2016
Panamá	0	0	0	1	1	0	1	2016
Perú	0	0	0	5	4	1	5	2016
Polonia	1	0	1	0	0	0	1	2016
Portugal	0	0	0	2	1	1	2	2016
Puerto Rico	1	1	0	0	0	0	1	2016
Reino Unido	4	4	0	6	4	2	10	2016
Rusia	0	0	0	2	1	1	2	2016
Suiza	1	1	0	0	0	0	1	2016
Tailandia	0	0	0	15	13	2	15	2016
Taiwán	1	1	0	7	4	3	8	2016
Turquía	0	0	0	65	50	15	65	2016
USA	143	100	43	58	42	16	201	2016
Alemania	2	2	0	8	6	2	10	2017
Argentina	1	0	1	4	0	4	5	2017
Australia	2	2	0	2	0	2	4	2017
Bélgica	1	1	0	0	0	0	1	2017
Brasil	9	8	1	115	50	65	124	2017
Canadá	12	8	4	4	2	2	16	2017
China	10	9	1	8	7	1	18	2017
Chipre	1	1	0	1	0	1	2	2017
Colombia	2	2	0	2	2	0	4	2017
Corea del Sur	9	6	3	51	44	7	60	2017
Dinamarca	2	1	1	0	0	0	2	2017
Egipto	1	1	0	9	9	0	10	2017
Emiratos Árabes	1	1	0	0	0	0	1	2017
España	1	1	0	4	4	0	5	2017
Finlandia	0	0	0	2	0	2	2	2017
Francia	4	3	1	1	1	0	5	2017
Grecia	3	0	0	0	0	0	3	2017
Hong Kong	0	0	0	1	1	0	1	2017
India	2	2	0	13	10	3	15	2017
Indonesia	0	0	0	1	1	0	1	2017
Irán	0	0	0	4	4	0	4	2017
Israel	2	1	1	0	0	0	2	2017
Italia	7	4	3	5	0	5	12	2017
Japón	7	7	0	14	10	4	21	2017
Jordania	0	0	0	1	0	1	1	2017
Kuwait	0	0	0	1	1	0	1	2017
Líbano	1	1	0	0	0	0	1	2017
Líbano	5	4	1	0	0	0	5	2017
México	3	3	0	39	15	24	42	2017
Nigeria	0	0	0	2	1	1	2	2017
Nueva Zelanda	1	1	0	0	0	0	1	2017
Pakistán	0	0	0	5	3	2	5	2017
Perú	0	0	0	12	8	4	12	2017
Polonia	1	1	0	1	0	1	2	2017
Puerto Rico	1	0	1	0	0	0	1	2017
Reino Unido	1	1	0	2	0	2	3	2017
Republica Checa	2	2	0	0	0	0	2	2017
Romania	0	0	0	2	1	1	2	2017
Rusia	0	0	0	1	0	1	1	2017
Saudí Arabia	0	0	0	5	4	1	5	2017
Serbia	1	1	0	0	0	0	1	2017
Singapur	2	2	0	0	0	0	2	2017
Tailandia	3	3	0	15	11	4	18	2017
Taiwán	5	5	0	5	4	1	5	2017
Turquía	1	0	1	56	49	7	57	2017
USA	216	143	38	62	36	26	278	2017
Alemania	2	2	0	2	2	0	4	2018
Arabia Saudí	0	0	0	3	2	1	3	2018
Argentina	1	0	1	4	0	4	5	2018
Australia	0	0	0	1	0	1	1	2018
Bélgica	1	1	0	0	0	0	1	2018
Brasil	4	3	1	90	40	50	94	2018
Canadá	8	5	0	1	1	0	9	2018
China	6	6	0	5	4	1	11	2018
Colombia	1	1	0	1	0	1	2	2018
Corea del Sur	6	6	0	33	25	7	39	2018
Dinamarca	3	2	1	1	0	1	4	2018
Egipto	0	0	0	4	4	0	4	2018
Emiratos Árabes	1	1	0	1	1	0	2	2018
Eslovenia	1	0	0	0	0	0	1	2018
España	2	2	0	1	0	1	3	2018
Francia	2	2	0	2	2	0	4	2018
Holanda	1	1	0	0	0	0	1	2018
India	1	1	0	5	5	0	5	2018
Israel	2	1	1	0	0	0	2	2018
Italia	6	4	2	8	4	4	14	2018
Japón	6	6	0	8	8	0	14	2018
Líbano	1	1	0	7	4	3	8	2018
México	2	2	0	75	24	51	77	2018
Noruega	1	1	0	0	0	0	1	2018
Pakistán	0	0	0	1	1	0	1	2018
Perú	0	0	0	3	0	3	3	2018
Polonia	0	0	0	1	0	1	1	2018
Reino Unido	2	2	0	1	1	0	3	2018
Republica Checa	1	1	0	0	0	0	1	2018
Tailandia	0	0	0	23	18	5	23	2018
Taiwán	4	3	1	15	15	0	19	2018
Turquía	0	0	0	15	5	10	15	2018
USA	180	119	61	55	36	19	235	2018
Albania	0	0	0	2	0	2	2	2019
Alemania	2	2	0	4	3	1	6	2019
Argentina	0	0	0	6	1	5	6	2019
Australia	3	3	0	4	4	0	7	2019
Austria	0	0	0	1	1	0	1	2019
Bélgica	2	2	0	1	1	0	3	2019
Brasil	6	5	1	95	31	64	101	2019
Canadá	9	5	4	6	3	3	15	2019
Corea del Sur	5	5	0	43	38	5	48	2019
Dinamarca	1	0	1	0	0	0	1	2019
Egipto	0	0	0	6	5	1	6	2019
Emiratos Árabes	0	0	0	2	2	0	2	2019
Eslovenia	1	0	1	0	0	0	1	2019
España	1	0	1	0	0	0	1	2019
Francia	1	1	0	2	1	1	3	2019
Grecia	0	0	0	2	2	0	2	2019
India	2	2	0	15	13	2	17	2019
Israel	2	1	1	0	0	0	2	2019
Italia	4	4	0	8	2	6	12	2019
Japón	2	2	0	7	6	1	9	2019
México	1	1	0	53	12	41	54	2019
Nigeria	0	0	0	1	1	0	1	2019
Pakistán	0	0	0	5	0	5	5	2019
Perú	0	0	0	4	0	4	4	2019
Polonia	1	0	1	0	0	0	1	2019
Portugal	0	0	0	6	3	3	6	2019
Reino Unido	3	3	0	1	0	1	4	2019
República Checa	1	1	0	0	0	0	1	2019
Rusia	0	0	0	6	2	4	6	2019
Rusia	0	0	0	6	2	4	6	2019
Suecia	1	1	0	1	1	0	2	2019
Suiza	1	1	0	0	0	0	1	2019
Tailandia	0	0	0	29	23	6	29	2019
Taiwán	2	2	0	11	11	0	13	2019
Turquía	0	0	0	13	9	4	13	2019
USA	213	168	45	75	53	22	288	2019
Alemania	0	0	0	2	2	0	2	2020
Arabia Saudí	0	0	0	5	4	1	5	2020
Brasil	1	0	1	121	39	82	122	2020
Canadá	0	0	0	7	5	2	7	2020
China	0	0	0	9	10	0	9	2020
Corea del Sur	0	0	0	50	47	3	50	2020
Egipto	0	0	0	2	2	0	2	2020
España	0	0	0	1	1	0	1	2020
India	1	1	0	16	12	4	17	2020
Irán	0	0	0	1	1	0	1	2020
Italia	1	0	1	9	4	5	10	2020
Japón	0	0	0	4	3	1	4	2020
Jordania	0	0	0	1	0	1	1	2020
Líbano	1	0	1	0	0	0	1	2020
México	0	0	0	69	19	50	69	2020
Pakistán	0	0	0	8	5	3	8	2020
Perú	0	0	0	1	1	0	1	2020
Polonia	1	0	1	2	0	2	3	2020
Tailandia	0	0	0	2	1	1	2	2020
Taiwán	1	1	0	14	12	2	15	2020
Turquía	0	0	0	9	5	4	9	2020
USA	24	16	8	87	61	26	111	2020
Alemania	3	2	1	0	0	0	3	2021
Arabia Saudí	0	0	0	2	2	0	2	2021
Argentina	0	0	0	3	0	3	3	2021
Australia	2	2	0	0	0	0	2	2021
Austria	1	1	0	0	0	0	1	2021
Bélgica	1	1	0	0	0	0	1	2021
Brasil	6	4	2	80	36	44	86	2021
Canadá	5	3	2	7	3	4	12	2021
Chipre	1	1	0	0	0	0	1	2021
Colombia	1	1	0	1	1	0	2	2021
Corea del Sur	0	0	0	41	38	3	41	2021
Emiratos Árabes	0	0	0	1	1	0	1	2021
España	1	1	0	0	0	0	1	2021
Grecia	1	1	0	0	0	0	1	2021
Grecia	1	1	0	0	0	0	1	2021
India	0	0	0	6	4	2	6	2021
Israel	1	0	1	0	0	0	1	2021
Italia	3	2	1	1	1	0	4	2021
Japón	3	3	0	0	0	0	3	2021
Jordania	0	0	0	2	2	0	2	2021
México	0	0	0	22	7	15	22	2021
Perú	0	0	0	1	1	0	1	2021
Reino Unido	3	3	0	1	1	0	4	2021
Tailandia	0	0	0	4	4	0	4	2021
Taiwán	1	1	0	5	5	0	6	2021
Turquía	0	0	0	1	0	1	1	2021
USA	62	48	12	72	45	27	134	2021
Venezuela	1	1	0	2	1	1	3	2021
Alemania	1	1	0	5	4	1	6	2022
Arabia Saudí	0	0	0	3	1	2	3	2022
Australia	1	1	0	1	0	1	2	2022
Bélgica	1	1	0	1	0	1	2	2022
Brasil	5	4	1	64	35	29	69	2022
Canadá	4	3	1	0	0	0	4	2022
China	3	3	0	0	0	0	3	2022
Corea del Sur	3	3	0	36	30	6	39	2022
Dinamarca	1	1	0	0	0	0	1	2022
España	1	1	0	5	0	5	6	2022
Francia	1	1	0	2	1	1	3	2022
Grecia	0	0	0	4	2	2	4	2022
Holanda	0	0	0	2	1	1	2	2022
India	1	1	0	1	1	0	2	2022
Israel	1	0	1	0	0	0	1	2022
Italia	1	0	1	10	3	7	12	2022
Japón	2	2	0	0	0	0	2	2022
Kuwait	0	0	0	1	0	1	1	2022
Líbano	1	1	1	0	0	0	1	2022
México	2	2	0	40	16	24	42	2022
Pakistán	0	0	0	5	1	4	5	2022
Polonia	1	0	1	0	0	0	1	2022
Qatar	0	0	0	1	0	1	1	2022
Reino Unido	0	0	0	2	1	1	2	2022
Republica Checa	1	1	0	0	0	0	1	2022
Romania	0	0	0	2	1	1	2	2022
Suiza	1	1	0	0	0	0	1	2022
Tailandia	0	0	0	16	14	2	16	2022
Taiwán	2	2	0	1	0	1	3	2022
Turquía	0	0	0	2	2	0	2	2022
UAE	1	1	0	0	0	0	1	2022
USA	126	87	39	93	60	33	219	2022
Venezuela	1	1	0	0	0	0	1	2022
Alemania	4	4	0	3	2	1	7	2023
Argentina	0	0	0	9	1	8	9	2023
Australia	5	5	0	1	1	0	6	2023
Bolivia	0	0	0	1	1	0	1	2023
Brasil	15	7	8	59	27	32	74	2023
Brunéi	0	0	0	1	1	0	1	2023
Canadá	7	4	3	4	1	3	11	2023
China	1	1	0	1	0	1	2	2023
Chipre	1	1	0	0	0	0	1	2023
Colombia	2	2	0	0	0	0	2	2023
Corea del Sur	16	14	2	43	22	21	59	2023
Croacia	0	0	0	2	0	2	2	2023
Ecuador	0	0	0	1	0	1	1	2023
Egipto	1	1	0	0	0	0	1	2023
Emiratos Árabes	1	1	0	0	0	0	1	2023
España	3	3	0	0	0	0	3	2023
Francia	0	0	0	1	0	1	1	2023
Grecia	1	1	0	0	0	0	1	2023
India	6	6	0	4	2	2	10	2023
Israel	1	0	1	0	0	0	1	2023
Italia	8	4	4	5	2	3	13	2023
Japón	1	1	0	1	1	0	2	2023
Jordania	1	1	0	0	0	0	1	2023
Líbano	2	2	0	0	0	0	2	2023
Lituania	1	1	0	0	0	0	1	2023
Malasia	0	0	0	1	1	0	1	2023
México	2	2	0	45	16	29	47	2023
Omán	0	0	0	1	0	1	1	2023
Pakistán	2	2	0	4	2	2	6	2023
Perú	1	1	0	1	0	1	2	2023
Puerto Rico	2	2	0	0	0	0	2	2023
Qatar	0	0	0	1	0	1	1	2023
Reino Unido	2	2	0	1	1	0	3	2023
Republica Checa	1	1	0	0	0	0	1	2023
República Dominicana	0	0	0	1	1	0	1	2023
Suecia	2	1	1	0	0	0	2	2023
Suiza	1	1	0	1	1	0	2	2023
Tailandia	0	0	0	7	6	1	7	2023
Taiwán	6	1	0	5	4	1	11	2023
Turquía	3	3	0	1	0	1	4	2023
Uruguay	0	0	0	2	0	2	2	2023
USA	135	99	36	78	35	43	213	2023
Venezuela	1	1	0	1	1	0	2	2023

## Sheet: Total Data by Country
Country	speakers	speakers_h	speakers_m	posters	posters_h	posters_m	total	%speakers	ratio sp/po	%posters	ratio po/sp
Brasil	66	51	15	1154	513	641	1220	3.26895	0.0571924	26.7936	17.4848
USA	1402	1001	364	740	480	260	2142	69.4403	1.89459	17.1813	0.527817
México	15	14	1	572	209	363	587	0.742942	0.0262238	13.2807	38.1333
Corea del Sur	56	51	5	462	391	70	518	2.77365	0.121212	10.7267	8.25
Turquía	6	4	2	273	220	53	279	0.297177	0.021978	6.33852	45.5
Tailandia	3	3	0	151	122	29	154	0.148588	0.0198675	3.50592	50.3333
India	19	19	0	115	83	32	133	0.94106	0.165217	2.67007	6.05263
Italia	47	31	16	100	41	59	148	2.32789	0.47	2.3218	2.12766
Japón	31	31	0	85	70	15	116	1.53541	0.364706	1.97353	2.74194
Taiwán	30	23	2	81	71	10	106	1.48588	0.37037	1.88066	2.7
Egipto	4	4	0	53	50	3	57	0.198118	0.0754717	1.23055	13.25
Alemania	26	24	2	48	32	16	74	1.28777	0.541667	1.11446	1.84615
Pakistán	2	2	0	48	26	22	50	0.0990589	0.0416667	1.11446	24
Canadá	69	45	21	43	27	16	112	3.41753	1.60465	0.998375	0.623188
Arabia Saudí	0	0	0	40	34	6	40	0	0	0.928721	#DIV/0!
Argentina	3	0	3	36	2	34	39	0.148588	0.0833333	0.835849	12
Perú	1	1	0	34	20	14	35	0.0495295	0.0294118	0.789413	34
China	30	29	1	32	30	3	62	1.48588	0.9375	0.742977	1.06667
Reino Unido	18	18	0	28	20	8	46	0.89153	0.642857	0.650104	1.55556
Rusia	0	0	0	28	7	21	28	0	0	0.650104	#DIV/0!
Irán	0	0	0	21	19	2	21	0	0	0.487578	#DIV/0!
España	13	12	1	12	5	7	25	0.643883	1.08333	0.278616	0.923077
Francia	13	12	1	12	8	4	25	0.643883	1.08333	0.278616	0.923077
Israel	17	7	10	11	11	0	28	0.842001	1.54545	0.255398	0.647059
Australia	28	28	0	10	5	5	38	1.38683	2.8	0.23218	0.357143
Saudí Arabia	0	0	0	10	9	1	10	0	0	0.23218	#DIV/0!
Romania	0	0	0	9	3	6	9	0	0	0.208962	#DIV/0!
Portugal	0	0	0	8	4	4	8	0	0	0.185744	#DIV/0!
Líbano	13	11	3	7	4	3	20	0.643883	1.85714	0.162526	0.538462
Grecia	11	5	0	7	5	2	18	0.544824	1.57143	0.162526	0.636364
Nigeria	0	0	0	7	5	2	7	0	0	0.162526	#DIV/0!
Emiratos Árabes	10	10	0	6	4	2	16	0.495295	1.66667	0.139308	0.6
Indonesia	0	0	0	6	5	1	6	0	0	0.139308	#DIV/0!
Colombia	10	10	0	4	3	1	14	0.495295	2.5	0.0928721	0.4
Polonia	6	1	5	4	0	4	10	0.297177	1.5	0.0928721	0.666667
Suecia	3	2	1	4	2	2	9	0.148588	0.75	0.0928721	1.33333
Jordania	1	1	0	4	2	2	5	0.0495295	0.25	0.0928721	4
Dinamarca	14	4	10	3	1	2	17	0.693413	4.66667	0.0696541	0.214286
Bélgica	10	10	0	3	1	2	13	0.495295	3.33333	0.0696541	0.3
Venezuela	3	3	0	3	2	1	6	0.148588	1	0.0696541	1
Suiza	6	6	0	2	2	0	8	0.297177	3	0.046436	0.333333
Holanda	4	2	2	2	1	1	6	0.198118	2	0.046436	0.5
Finlandia	3	3	0	2	0	2	4	0.148588	1.5	0.046436	0.666667
Albania	0	0	0	2	0	2	2	0	0	0.046436	#DIV/0!
Croacia	0	0	0	2	0	2	2	0	0	0.046436	#DIV/0!
Hungría	0	0	0	2	2	0	2	0	0	0.046436	#DIV/0!
Kuwait	0	0	0	2	1	1	2	0	0	0.046436	#DIV/0!
Panamá	0	0	0	2	2	0	2	0	0	0.046436	#DIV/0!
Qatar	0	0	0	2	0	2	2	0	0	0.046436	#DIV/0!
Uruguay	0	0	0	2	0	2	2	0	0	0.046436	#DIV/0!
Puerto Rico	5	4	1	1	1	0	6	0.247647	5	0.023218	0.2
Chipre	3	3	0	1	0	1	4	0.148588	3	0.023218	0.333333
Singapur	3	3	0	1	1	0	4	0.148588	3	0.023218	0.333333
Austria	1	1	0	1	1	0	2	0.0495295	1	0.023218	1
Bolivia	0	0	0	1	1	0	1	0	0	0.023218	#DIV/0!
Brunéi	0	0	0	1	1	0	1	0	0	0.023218	#DIV/0!
Ecuador	0	0	0	1	0	1	1	0	0	0.023218	#DIV/0!
Hong Kong	0	0	0	1	1	0	1	0	0	0.023218	#DIV/0!
Libia	0	0	0	1	1	0	1	0	0	0.023218	#DIV/0!
Malasia	0	0	0	1	1	0	1	0	0	0.023218	#DIV/0!
Omán	0	0	0	1	0	1	1	0	0	0.023218	#DIV/0!
Paraguay	0	0	0	1	1	1	1	0	0	0.023218	#DIV/0!
República Dominicana	0	0	0	1	1	0	1	0	0	0.023218	#DIV/0!
República Checa	5	5	0	0	0	0	5	0.247647	#DIV/0!	0	0
Eslovenia	3	0	2	0	0	0	3	0.148588	#DIV/0!	0	0
Lituania	1	1	0	0	0	0	1	0.0495295	#DIV/0!	0	0
Noruega	1	1	0	0	0	0	1	0.0495295	#DIV/0!	0	0
Nueva Zelanda	1	1	0	0	0	0	1	0.0495295	#DIV/0!	0	0
Republica Checa	1	1	0	0	0	0	1	0.0495295	#DIV/0!	0	0
Serbia	1	1	0	0	0	0	1	0.0495295	#DIV/0!	0	0
UAE	1	1	0	0	0	0	1	0.0495295	#DIV/0!	0	0

## Sheet: Country Order by Indicator 
Countries (Punctuation)			Countries (Speakers)				Countries (Posters)
Alemania	1	1 - Alemania	Alemania	1	1 - Canadá	3	Alemania	1	1 - Brasil	13
Arabia Saudí	2	2 - Corea del Sur	Arabia Saudí	2	2 - Brasil	12	Arabia Saudí	2	2 - México	16
Argentina	3	3 - Israel	Argentina	3	3 - Corea del Sur	-1	Argentina	3	3 - Corea del Sur	-1
Australia	4	4 - Canadá	Australia	4	4 - Italia	5	Australia	4	4 - Turquía	11
Brasil	5	5 - Francia	Brasil	5	5 - Japón	1	Brasil	5	5 - Tailandia	16
Canadá	6	6 - Japón	Canadá	6	6 - China	4	Canadá	6	6 - India	11
China	7	7 - Reino Unido	China	7	7 - Australia	5	China	7	7 - Italia	2
Corea del Sur	8	8 - España	Corea del Sur	8	8 - Alemania	-7	Corea del Sur	8	8 - Japón	-2
Egipto	9	9 - Italia	Egipto	9	9 - India	8	Egipto	9	9 - Egipto	11
España	10	10 - China	España	10	10 - Reino Unido	-3	España	10	10 - Alemania	-9
Francia	11	11 - Argentina	Francia	11	11 - Israel	-8	Francia	11	11 - Pakistán	11
India	12	12 - Australia	India	12	12 - México	6	India	12	12 - Canadá	-8
Israel	13	13 - Rusia	Israel	13	13 - Francia	-8	Israel	13	13 - Arabia Saudí	3
Italia	14	14 - Brasil	Italia	14	14 - España	-6	Italia	14	14 - Argentina	-3
Japón	15	15 - Turquía	Japón	15	15 - Turquía	0	Japón	15	15 - Perú	4
Mexico	16	16 - Arabia Saudí	México	16	16 - Egipto	4	México	16	16 - China	-6
Pakistán	17	17 - India	Pakistán	17	17 - Argentina	-6	Pakistán	17	17 - Reino Unido	-10
Perú	18	18 - Mexico	Perú	18	18 - Tailandia	3	Perú	18	18 - Rusia	-5
Reino Unido	19	19 - Perú	Reino Unido	19	19 - Pakistán	3	Reino Unido	19	19 - Francia	-14
Rusia	20	20 - Egipto	Rusia	20	20 - Perú	-1	Rusia	20	20 - España	-12
Tailandia	21	21 - Tailandia	Tailandia	21	21 - Rusia	-8	Tailandia	21	21 - Israel	-18
Turquía	22	22 - Pakistán	Turquía	22	22 - Arabia Saudí	-6	Turquía	22	22 - Australia	-10

## Sheet: Countries > 25 contributions
Country	Region	USA / Non USA	Population	PIB	Researchers	Research_total	Research	Dentists	Distance	Position_hab	Indicator	Position_Ind
Alemania	Europa	Resto del Mundo	83369843	53180	5393	449614	0.031	8.51	6706	19	4.65	1
Arabia Saudí	Asia	Resto del Mundo	36408820	44339	453	16493.2	0.005	5.64	10793	41	-2.07	16
Argentina	América del Sur	Resto del Mundo	45510318	21527	1231	56023.2	0.005	15.35	8391	33	0.29	12
Australia	Oceanía	Resto del Mundo	26177414	49744	4232	110783	0.018	6.16	15934	55	0.52	11
Brasil	América del Sur	Resto del Mundo	215313498	14592	888	191198	0.012	6.4	6792	7	-1.44	14
Canadá	América del Norte	Resto del Mundo	38454327	47893	4516	173660	0.017	6.63	1516	39	3.8	4
China	Asia	Resto del Mundo	1425887337	17603	1585	2.26003e+06	0.024	4.46	11139	1	1.13	10
Corea del Sur	Asia	Resto del Mundo	51815810	44232	8714	451523	0.048	5.17	11035	29	4.45	2
Egipto	Africa	Resto del Mundo	110990103	11566	838	93009.7	0.01	2.01	9343	14	-4.05	20
España	Europa	Resto del Mundo	47420000	37913	3109	147429	0.014	8.3	6084	31	1.49	8
Francia	Europa	Resto del Mundo	67750000	44993	4926	333736	0.024	6.53	6161	21	2.98	5
India	Asia	Resto del Mundo	1.41717e+09	6592	253	358545	0.007	1.62	13004	2	-2.74	17
Israel	Asia	Resto del Mundo	9038309	42061			0.054	11.7	9490	98	4.35	3
Italia	Europa	Resto del Mundo	59037474	41929	2672	157748	0.015	8.45	7212	25	1.37	9
Japón	Asia	Resto del Mundo	123951692	40784	5455	676156	0.033	8	10900	11	2.75	6
México	América del Norte	Resto del Mundo	127504126	19086	349	44498.9	0.003	1.32	3759	10	-2.8	18
Pakistán	Asia	Resto del Mundo	235824863	5232	383	90320.9	0.002	1.23	11367	5	-5.73	22
Perú	América del Sur	Resto del Mundo	3.40496e+07	12515			0.002	1.92	5662	44	-2.85	19
Reino Unido	Europa	Resto del Mundo	67508936	44979	4684	316212	0.017	5.36	5894	21	2.12	7
Rusia	Asia	Resto del Mundo	143400000	27960	2722	390335	0.011	3.47	7816	9	-1.16	13
Tailandia	Asia	Resto del Mundo	71600000	17077	1790	128164	0.011	2.67	13912	20	-4.47	21
Turquía	Asia	Resto del Mundo	83369843	31467	1775	147981	0.011	3.95	8396	18	-1.54	15
USA	América del Norte	USA	338289857	63670	4821	1.6309e+06	0.035	6.1	0	3

## Sheet: Speakers & Posters Terms
Speakers	Occurrences	Posters	Occurrences	Speakers 2013-2017	Occurrences	Posters 2013-2017	Occurrences	Speakers 2018-2023	Occurrences	Posters 2018-2023	Occurrences
treatment	283	treatment	1024	treatment	178	treatment	545	treatment	105	treatment	479
practice	139	class	781	practice	89	class	417	class	57	class	364
class	132	case	472	class	75	case	263	practice	50	maxillary	216
patients	91	maxillary	468	management	52	maxillary	252	patients	41	case	209
management	86	report	392	patients	50	malocclusion	224	aligners	34	skeletal	188
tooth	68	patients	390	tooth	41	patients	218	management	34	patient	182
new	68	skeletal	390	new	41	report	215	patient	34	report	177
patient	64	malocclusion	378	clinical	39	skeletal	202	award	29	patients	172
clinical	61	patient	362	marketing	34	evaluation	199	correction	28	using	160
marketing	57	evaluation	350	movement	32	iii	188	tooth	27	iii	155
correction	54	iii	343	iii	30	using	182	new	27	malocclusion	154
iii	54	using	342	technology	30	patient	180	digital	27	evaluation	151
using	53	study	284	patient	30	study	162	maxillary	26	mandibular	130
movement	50	mandibular	265	early	29	comparison	139	using	26	study	122
early	49	comparison	251	using	27	mandibular	135	clear	26	anterior	113
technology	47	anterior	239	correction	26	anterior	126	lecture	25	comparison	112
aligners	45	changes	217	open	25	effects	125	iii	24	changes	110
skeletal	44	dental	205	tads	25	different	120	aligner	24	bite	105
maxillary	44	bite	202	approach	24	appliance	111	skeletal	23	dental	99
tads	43	different	201	repeat	24	changes	107	marketing	23	expansion	98
digital	42	effects	199	can	22	dental	106	success	23	correction	97
clear	42	analysis	189	skeletal	21	analysis	101	office	23	clinical	91
surgery	42	appliance	189	bite	21	tooth	99	clinical	22	analysis	88
office	42	expansion	185	root	21	bite	97	surgery	22	different	81
approach	40	clinical	177	planning	21	facial	94	early	20	appliance	78
open	38	correction	177	effective	20	effect	92	team	19	effect	76
team	38	effect	168	facial	20	brackets	92	movement	18	effects	74
aligner	37	facial	168	teeth	20	bone	90	expansion	18	facial	74
malocclusion	34	tooth	165	surgery	20	cleft	88	tads	18	rapid	70
teeth	33	bone	157	resorption	20	expansion	87	dental	17	open	67
bite	33	cleft	149	sleep	20	clinical	86	anterior	17	bone	67
success	33	open	143	anchorage	19	correction	80	technology	17	tooth	66
lecture	33	brackets	142	malocclusion	19	open	76	approach	16	extraction	63
effective	32	rapid	140	team	19	molar	76	cases	15	lip	61
anterior	32	extraction	139	office	19	extraction	76	malocclusion	15	cleft	61
sleep	32	lip	133	improve	19	lip	72	key	14	treated	58
anchorage	31	incisor	128	diagnosis	18	cbct	72	cbct	14	arch	57
planning	31	arch	127	maxillary	18	incisor	72	teeth	13	incisor	56
can	31	treated	127	missing	18	assessment	71	appliances	13	upper	55
cbct	30	molar	124	accelerated	18	rapid	70	open	13	severe	54
facial	29	assessment	117	lingual	17	arch	70	adult	12	canine	52
expansion	29	adult	115	stability	17	treated	69	sleep	12	adult	52
repeat	29	impacted	112	vertical	17	surgery	67	surgical	12	brackets	50
award	29	surgery	111	excellence	17	impacted	67	anchorage	12	teeth	50
stability	28	movement	111	control	16	palate	66	bite	12	root	49
missing	28	palate	109	clear	16	movement	66	effective	12	molar	48
cases	28	severe	109	cbct	16	adult	63	stability	11	anchorage	48
vertical	27	anchorage	108	appliance	15	cephalometric	60	tips	11	fixed	47
diagnosis	27	upper	104	digital	15	anchorage	60	periodontal	11	stability	47
accelerated	27	root	104	evidence	15	tomography	57	future	11	assessment	46
dental	27	teeth	102	use	15	severe	55	practices	11	palatal	46
surgical	27	cbct	102	anterior	15	root	55	orthognathic	11	airway	46
improve	26	canine	100	surgical	15	tissue	53	printing	11	impacted	45
control	25	cephalometric	99	orthognathic	14	teeth	52	missing	10	management	45
orthognathic	25	stability	96	longterm	14	kim	52	interdisciplinary	10	posterior	45
future	25	fixed	95	successful	14	incisors	52	planning	10	movement	45
lingual	24	incisors	95	bone	14	soft	51	finishing	10	trial	45
evidence	24	airway	91	future	14	therapy	50	vertical	10	surgery	44
key	24	tomography	89	biomechanics	13	orthognathic	50	transverse	10	surgical	44
root	23	therapy	88	problems	13	upper	49	adults	10	incisors	43
use	23	palatal	88	apnea	13	stability	49	results	10	randomized	43
appliances	23	alveolar	85	cases	13	canine	48	smile	10	palate	43
bone	23	surgical	84	aligner	13	fixed	48	outcomes	10	alveolar	43
appliance	22	two	82	utilizing	12	strength	47	facial	9	approach	41
resorption	22	orthognathic	82	time	12	computed	46	evidence	9	lateral	40
successful	22	appliances	82	obstructive	12	system	46	imaging	9	extractions	40
smile	21	system	81	impacted	12	conventional	46	mandibular	9	cephalometric	39
biomechanics	20	approach	80	accelerate	12	two	45	role	9	following	39
tips	20	kim	80	staff	12	airway	45	age	9	appliances	39
apnea	20	posterior	77	smile	11	lee	44	considerations	9	lower	38
considerations	20	unilateral	76	aligners	11	unilateral	43	esthetics	9	therapy	38
therapy	20	lower	76	expansion	11	appliances	43	therapy	9	crowding	37
longterm	20	computed	75	know	11	palatal	42	diagnosis	9	two	37
printing	20	strength	75	considerations	11	first	42	accelerated	9	smile	35
esthetics	19	use	75	therapy	11	bond	42	bone	9	maria	35
adult	19	management	75	evidencebased	11	alveolar	42	make	9	system	35
problems	19	lateral	75	orthopedics	11	use	42	can	9	accuracy	35
excellence	19	lee	74	mechanics	11	bracket	42	factors	9	crossbite	34
know	19	conventional	74	molar	11	resorption	42	control	9	clear	34
finishing	19	tissue	73	managing	11	periodontal	41	risk	9	use	33
make	19	trial	72	service	11	surgical	40	communication	9	transverse	33
time	18	three	71	photography	11	shear	40	growing	9	occlusal	33
orthopedics	18	first	70	efficiency	10	approach	39	one	9	unilateral	33
role	18	resorption	70	beyond	10	three	39	virtual	9	review	33
managing	18	bond	69	orthodontists	10	associated	39	know	8	tomography	32
transverse	18	soft	69	esthetics	10	lower	38	best	8	three	32
orthodontists	17	crowding	68	dental	10	asymmetry	38	plan	8	orthognathic	32
system	17	randomized	68	strategies	10	comparative	38	first	8	dimensional	32
factors	17	relationship	67	lesions	10	growth	38	successful	8	expander	31
risk	17	asymmetry	66	success	10	laser	38	system	8	model	31
mechanics	17	following	66	appliances	10	relationship	37	graber	8	vertical	31
molar	17	shear	65	current	10	pattern	37	merit	8	threedimensional	30
impacted	17	threedimensional	65	treating	10	division	37	special	8	cbct	30
imaging	17	growth	65	key	10	influence	36	thomas	8	lee	30
staff	17	dimensional	65	ten	10	central	36	study	8	canines	30
photography	17	bracket	64	make	10	position	35	nonsurgical	8	relationship	30
esthetic	16	canines	64	changes	9	morphology	35	change	8	computed	29
interdisciplinary	16	smile	64	esthetic	9	threedimensional	35	use	8	mexico	29
first	16	central	64	tips	9	lateral	35	pearls	8	distalization	29
outcomes	16	accuracy	63	space	9	cases	34	modern	8	molars	29
bonding	15	periodontal	63	system	9	canines	34	case	7	force	29
malocclusions	15	associated	63	white	9	dimensional	33	orthodontists	7	aligners	29
treating	15	vertical	63	technique	9	lingual	32	orthopedics	7	profile	28
accelerate	15	position	62	malocclusions	9	posterior	32	apnea	7	resorption	28
best	15	extractions	62	media	9	enamel	32	retention	7	first	28
practices	15	influence	62	social	9	vertical	32	simple	7	central	28
periodontal	15	occlusal	61	old	9	selfligating	31	guide	7	miniscrew	28
service	15	comparative	61	role	9	crowding	31	biomechanics	7	conventional	28
mandibular	15	review	61	finishing	9	without	31	angle	7	longterm	28
utilizing	14	pattern	60	printing	9	condylar	30	managing	7	asymmetry	28
changes	14	maria	59	world	8	distalization	30	lingual	7	strength	28
world	14	distalization	59	tissue	8	force	30	esthetic	7	premolar	28
tissue	14	force	59	years	8	management	30	bonding	7	kim	28
growing	14	without	58	dentition	8	malocclusions	30	improve	7	position	27
dentition	14	molars	57	palate	8	freitas	29	osha	7	adults	27
virtual	14	lingual	56	learned	8	occlusion	29	appliance	7	without	27
strategies	14	digital	56	care	8	digital	29	options	6	digital	27
white	14	dentition	55	factors	8	vitro	29	malocclusions	6	growth	27
made	14	cases	55	bonding	8	space	29	dentition	6	bond	27
nonsurgical	14	division	55	risk	8	bonding	29	efficient	6	dentition	27
design	14	laser	54	lessons	8	oral	29	procedures	6	perception	26
modern	14	crossbite	53	made	8	intraoral	29	osteogenesis	6	influence	26
communication	14	miniscrew	52	dentofacial	8	retraction	29	world	6	patterns	26
efficiency	13	profile	52	occlusal	8	bilateral	29	tissue	6	year	26
retention	13	early	52	genetic	8	smile	29	impact	6	systematic	26
beyond	13	longterm	52	lecture	8	dentition	28	model	6	early	25
years	13	oral	51	ortho	8	occlusal	28	molar	6	shear	25
space	13	model	51	way	8	face	28	generation	6	conebeam	24
palate	13	correlation	50	design	8	accuracy	28	challenges	6	deep	24
care	13	space	50	todays	8	beam	28	top	6	element	24
lesions	13	bonding	50	first	8	cone	28	openbite	6	finite	24
obstructive	13	selfligating	49	transverse	8	molars	28	research	6	associated	24
media	13	functional	49	techniques	8	review	28	palatal	6	dentoalveolar	24
social	13	conebeam	48	imaging	8	prevalence	27	longterm	6	lingual	24
airway	13	premolar	48	hipaa	8	correlation	27	microimplant	6	correlation	23
dentofacial	13	enamel	48	customer	8	wires	27	workflow	6	pattern	23
adults	13	morphology	48	assistants	8	device	27	need	6	nonextraction	23
ortho	13	perception	48	review	7	following	27	problems	6	among	23
science	13	new	48	contemporary	7	new	27	time	6	comparative	23
results	13	mexico	48	soft	7	functional	27	fixed	6	followup	23
angle	13	retraction	48	update	7	syndrome	27	airway	6	controlled	22
need	13	dentoalveolar	48	growth	7	early	27	predictable	6	periodontal	22
one	13	vitro	46	arch	7	trial	27	design	6	twin	22
update	12	device	46	adult	7	miniimplants	26	driven	6	oral	22
growth	12	intraoral	46	orthodontist	7	human	26	made	6	sleep	22
orthodontist	12	assisted	46	application	7	herbst	26	science	6	angle	22
plan	12	bilateral	46	easy	7	subjects	26	photography	6	functional	22
evidencebased	12	occlusion	45	airway	7	surface	26	repeated	6	missing	22
challenges	12	expander	45	technologies	7	mechanical	26	mechanics	6	bracket	22
efficient	12	angle	45	art	7	alternative	25	asymmetry	5	outcomes	22
osha	12	missing	44	complex	7	normal	25	printed	5	premolars	21
effects	12	children	44	–	7	brazil	25	aging	5	new	21
research	12	nonextraction	44	craniofacial	7	assisted	25	plastic	5	space	21
change	12	transverse	44	prevention	7	randomized	25	distraction	5	pain	21
customer	12	systematic	44	video	7	children	24	innovative	5	gingival	21
age	12	malocclusions	44	steps	7	conebeam	24	effects	5	craniofacial	21
predictable	11	condylar	43	science	7	miniscrew	24	perspective	5	cases	21
dimension	11	mechanical	43	effects	7	types	24	miniscrews	5	development	21
cleft	11	among	42	best	7	age	24	care	5	bonding	21
technique	11	followup	42	need	7	maria	24	distalization	5	assisted	21
palatal	11	versus	42	understanding	7	measurements	24	canines	5	retention	21
lessons	11	sleep	42	retainers	7	profile	24	impacted	5	children	20
current	11	face	41	power	7	dentoalveolar	24	orthodontist	5	pilot	20
complex	11	subjects	40	retention	6	longterm	24	tmd	5	protraction	20
genetic	11	models	40	possible	6	miniscrews	24	years	5	tissue	20
craniofacial	11	adults	40	tad	6	intrusion	24	growth	5	quality	20
steps	11	patterns	40	dimension	6	discrepancy	23	tmj	5	elastics	20
ten	11	year	40	answers	6	versus	23	lifetime	5	retraction	19
top	11	discrepancy	39	tricks	6	angle	23	white	5	versus	19
pearls	11	pilot	39	treat	6	permanent	23	applications	5	life	19
understanding	11	herbst	39	cleft	6	missing	22	’s	5	second	19
study	11	measurements	39	interdisciplinary	6	dimensions	22	cleft	5	device	19
special	11	craniofacial	39	search	6	population	22	lip	5	selfligating	18
tad	10	protraction	39	good	6	models	22	palate	5	division	18
arch	10	miniscrews	39	bond	6	young	22	treating	5	growing	18
fixed	10	clear	39	spot	6	perception	22	update	5	factors	18
assisted	10	population	38	analysis	6	extractions	22	staff	5	ana	18
learned	10	characteristics	38	importance	6	cells	21	dimension	5	soft	18
facts	10	second	38	orthopedic	6	technique	21	evaluation	5	models	18
failure	10	beam	38	nonsurgical	6	characteristics	21	dentofacial	5	various	18
spot	10	syndrome	38	challenges	6	maturation	21	start	5	characteristics	17
tmd	10	element	38	closure	6	lima	21	assisted	5	interdisciplinary	17
easy	10	finite	38	molars	6	orthopedic	21	failure	5	forsus	17
tmj	10	miniimplants	37	efficient	6	nonextraction	21	essential	5	intraoral	17
occlusal	10	dimensions	37	experience	6	methods	21	incisors	5	years	17
old	10	normal	37	five	6	properties	21	john	5	obstructive	17
closure	10	pain	37	needs	6	asymmetric	20	mershon	5	bilateral	17
incisors	10	cone	37	research	6	thickness	20	valentine	5	mechanical	17
art	10	premolars	37	difference	6	premolar	20	next	5	vitro	17
impact	10	intrusion	37	methods	6	association	20	ortho	5	novel	16
lip	10	gingival	37	outcomes	6	prospective	20	repeat	5	protrusion	16
like	10	thickness	36	get	6	forces	20	business	5	camouflage	16
–	10	wires	36	angle	6	model	20	better	5	thickness	16
experience	10	types	36	modern	6	sleep	20	like	5	apnea	16
video	10	quality	36	action	6	among	19	changes	5	discrepancy	16
way	10	deep	36	alveolar	6	followup	19	reality	5	population	16
guide	10	elastics	36	proper	6	closure	19	facts	5	devices	16
’s	10	alternative	35	autism	6	pilot	19	breathing	5	enamel	16
get	10	factors	35	workshop	6	complete	19	part	5	occlusion	16
canines	10	asymmetric	35	inventory	6	second	19	intelligence	5	laser	16
retainers	10	prospective	35	together	6	crossbite	19	creating	5	retrospective	16
simple	10	forsus	35	mandibular	6	mexico	19	data	5	isaac	15
power	10	twin	35	upper	6	temporomandibular	19	ideal	5	related	15
applications	10	properties	35	predictable	5	protraction	19	long	4	four	15
case	10	interdisciplinary	35	oral	5	expression	19	term	4	anchored	15
		freitas	34	face	5	orthodonticsurgical	18	getting	4	dimensions	15
		prevalence	34	really	5	cervical	18	based	4	damon	15
		surface	34	practical	5	method	18	tad	4	asymmetric	15
		years	34	questions	5	torque	18	effect	4	application	15
		camouflage	34	based	5	forsus	18	impaction	4	miniscrews	15
		technique	33	growing	5	craniofacial	18	steps	4	mini	15
		growing	33	enamel	5	distraction	18	improving	4	suture	15
		aligners	33	assisted	5	systematic	18	dimensions	4	measurements	15
		controlled	33	rapid	5	agenesis	18	teams	4	prospective	15
		cells	32	herbst	5	interdisciplinary	18	face	4	rate	15
		human	32	now	5	camouflage	18	strategies	4	plane	15
		closure	32	wire	5	relation	18	tools	4	debonding	14
		association	32	facts	5	factors	17	media	4	protocol	14
		age	32	virtual	5	diagnosis	17	social	4	attractiveness	14
		forces	32	failure	5	adhesive	17	outcome	4	type	14
		temporomandibular	32	tmd	5	temporary	17	achievement	4	midline	14
		methods	32	palatal	5	inclination	17	spot	4	nonsurgical	14
		expression	32	extraction	5	years	17	correct	4	long	14
		outcomes	32	implications	5	used	17	mastering	4	malocclusions	14
		permanent	32	increasing	5	vivo	17	people	4	mechanics	14
		development	32	shape	5	corticotomy	17	understanding	4	subjects	14
		maturation	31	systems	5	combined	17	assessment	4	mixed	14
		orthopedic	31	approaches	5	esthetic	17	craniofacial	4	properties	14
		life	31	tmj	5	multidisciplinary	17	space	4	aligner	14
		plane	31	incisors	5	park	16	just	4	condylar	13
		rate	31	lip	5	bonded	16	functional	4	sagittal	13
		apnea	31	like	5	mandible	16	phase	4	morphology	13
		obstructive	31	health	5	roberto	16	high	4	buccal	13
		orthodonticsurgical	30	mastering	5	index	16	miniscrew	4	intrusion	13
		complete	30	osha	5	pain	16	dentistry	4	subdivision	13
		young	30	getting	5	ceramic	16	closure	4	term	13
		agenesis	30	build	5	rats	16	implant	4	face	13
		various	30	online	5	quality	16	really	4	expression	13
		devices	29	bad	5	orthodontists	16	delivery	4	adolescent	13
		temporary	29	braces	5	premolars	16	facemask	4	pharyngeal	13
		application	29	faster	5	white	16	behind	4	modified	13
		damon	29	morphology	5	plane	16	edward	4	orthodontists	13
		inclination	29	functional	5	gingival	16	invisible	4	loss	13
		orthodontists	29	’s	5	rate	16	invisalign	4	openbite	13
		attractiveness	29	body	5	wire	16	scheduling	4	joint	13
		ana	29	posterior	5	elastics	16	learn	4	temporomandibular	13
		long	28	financial	5	impact	15	session	4	silva	13
		bonded	28	top	5	form	15	changing	4	herbst	13
		loss	28	performance	5	growing	15	starts	4	surgeryfirst	13

## Sheet: New terms Speakers & Posters
Speakers	Occurrences	Posters	Occurrences	Speakers 2013-2017	Occurrences	Posters 2013-2017	Occurrences	Speakers 2018-2023	Occurrences	Posters 2018-2023	Occurrences
treatment	283	treatment	1024	treatment	178	treatment	545	treatment	105	treatment	479
patients	155	class	781	practice	93	class	417	patients	75	class	364
practice	154	patients	752	patients	80	patients	398	practice	61	patients	354
class	132	cases	527	class	75	cases	297	aligners	58	cases	230
tooth	101	maxillary	468	tooth	61	malocclusions	254	class	57	maxillary	216
management	86	malocclusions	422	management	52	maxillary	252	tooth	40	skeletal	188
aligners	82	report	392	new	41	report	215	management	34	report	177
surgery	69	skeletal	390	clinical	39	skeletal	202	surgery	34	malocclusions	168
new	68	evaluation	350	surgery	35	evaluation	199	successful	31	iii	155
clinical	61	iii	343	marketing	34	iii	188	award	29	evaluation	151
marketing	57	comparison	312	movement	32	comparison	177	digital	27	comparison	135
successful	55	study	284	tads	31	study	162	new	27	mandibular	130
iii	54	appliances	271	accelerated	30	appliances	154	clear	26	study	122
tads	53	tooth	267	iii	30	tooth	151	maxillary	26	changes	118
movement	50	mandibular	265	technology	30	mandibular	135	lecture	25	appliances	117
early	49	anterior	239	early	29	brackets	134	iii	24	tooth	116
malocclusions	49	changes	234	malocclusions	28	anterior	126	marketing	23	anterior	113
technology	47	incisors	223	appliances	25	incisors	124	office	23	bite	105
appliances	45	face	209	face	25	face	122	skeletal	23	extractions	103
maxillary	44	brackets	206	open	25	different	120	adults	22	dental	99
skeletal	44	dental	205	plan	25	changes	116	cases	22	incisors	99
plan	43	bite	202	aligners	24	surgery	107	clinical	22	expansion	98
accelerated	42	different	201	approach	24	dental	106	tads	22	clinical	91
clear	42	extractions	201	repeat	24	molar	104	malocclusions	21	analysis	88
digital	42	surgery	195	successful	24	analysis	101	appliances	20	surgery	88
office	42	analysis	189	bite	21	extractions	98	early	20	face	87
approach	40	expansion	185	root	21	bite	97	team	19	canine	82
cases	38	molar	181	skeletal	21	bone	90	expansion	18	different	81
face	38	clinical	177	effective	20	cleft	88	movement	18	adults	79
open	38	canine	164	resorption	20	bond	87	plan	18	molar	77
team	38	bone	157	sleep	20	expansion	87	anterior	17	brackets	72
esthetics	35	adults	155	anchorage	19	clinical	86	dental	17	rapid	70
bite	33	cleft	149	esthetics	19	canine	82	technology	17	bone	67
lecture	33	bond	147	office	19	impact	82	approach	16	open	67
made	33	open	143	team	19	adults	76	esthetics	16	cleft	61
adults	32	rapid	140	diagnosis	18	open	76	made	15	lip	61
anterior	32	impact	139	made	18	cbct	72	cbct	14	bond	60
effective	32	lip	133	maxillary	18	lip	72	growth	14	treated	58
sleep	32	arch	127	missing	18	assessment	71	key	14	arch	57
anchorage	31	treated	127	excellence	17	arch	70	changes	13	impact	57
cbct	30	dimensions	118	lingual	17	rapid	70	face	13	dimensions	55
award	29	assessment	117	molar	17	treated	69	open	13	upper	55
expansion	29	movement	111	orthodontists	17	movement	66	accelerated	12	severe	54
orthodontists	29	palate	109	stability	17	palate	66	anchorage	12	model	49
repeat	29	severe	109	vertical	17	dimensions	63	bite	12	pattern	49
missing	28	anchorage	108	bond	16	anchorage	60	effective	12	premolar	49
stability	28	root	104	cases	16	cephalometric	60	orthodontists	12	root	49
dental	27	upper	104	cbct	16	assymetry	58	sleep	12	anchorage	48
diagnosis	27	cbct	102	clear	16	tomography	57	future	11	fixed	47
impact	27	assymetry	101	control	16	root	55	impact	11	stability	47
vertical	27	pattern	100	impact	16	severe	55	orthognathic	11	airway	46
bond	26	cephalometric	99	anterior	15	growth	53	periodontal	11	assessment	46
changes	26	growth	98	digital	15	tissue	53	printing	11	palatal	46
growth	26	stability	96	evidence	15	pattern	51	stability	11	growth	45
control	25	fixed	95	bone	14	soft	51	tips	11	management	45
future	25	airway	91	future	14	force	50	bond	10	movement	45
orthognathic	25	force	91	longterm	14	orthognathic	50	finishing	10	posterior	45
evidence	24	miniscrews	91	orthognathic	14	therapy	50	interdisciplinary	10	trial	45
key	24	model	91	apnea	13	stability	49	missing	10	aligners	43
lingual	24	tomography	89	biomechanics	13	upper	49	outcomes	10	alveolar	43
bone	23	palatal	88	changes	13	fixed	48	results	10	assymetry	43
molar	23	therapy	88	problems	13	miniscrews	48	smile	10	miniscrews	43
root	23	alveolar	85	growth	12	strength	47	tmd	10	palate	43
resorption	22	premolar	85	obstructive	12	computed	46	transverse	10	randomized	43
smile	21	orthognathic	82	staff	12	conventional	46	vertical	10	years	43
apnea	20	two	82	time	12	system	46	age	9	approach	41
biomechanics	20	system	81	utilizing	12	airway	45	bone	9	force	41
considerations	20	approach	80	considerations	11	two	45	communication	9	lateral	40
longterm	20	posterior	77	evidencebased	11	lee	44	considerations	9	cephalometric	39
printing	20	lower	76	expansion	11	unilateral	43	control	9	following	39
therapy	20	unilateral	76	know	11	alveolar	42	diagnosis	9	lower	38
tips	20	computed	75	managing	11	first	42	dimensions	9	therapy	38
tmd	20	devices	75	mechanics	11	model	42	evidence	9	crowding	37
excellence	19	lateral	75	orthopedics	11	palatal	42	factors	9	two	37
finishing	19	management	75	photography	11	resorption	42	imaging	9	accuracy	35
know	19	strength	75	service	11	periodontal	41	mandibular	9	devices	35
problems	19	conventional	74	smile	11	devices	40	miniscrews	9	smile	35
managing	18	lee	74	therapy	11	shear	40	one	9	system	35
orthopedics	18	years	74	years	11	approach	39	risk	9	clear	34
role	18	tissue	73	adults	10	associated	39	role	9	crossbite	34
time	18	trial	72	beyond	10	three	39	therapy	9	occlusal	33
transverse	18	three	71	current	10	laser	38	virtual	9	review	33
dimensions	17	first	70	dental	10	lower	38	best	8	transverse	33
factors	17	resorption	70	efficiency	10	division	37	first	8	unilateral	33
imaging	17	soft	69	key	10	relationship	37	graber	8	orthognathic	32
mechanics	17	crowding	68	lesions	10	central	36	know	8	three	32
miniscrews	17	randomized	68	strategies	10	influence	36	merit	8	tomography	32
photography	17	relationship	67	ten	10	premolar	36	modern	8	expander	31
risk	17	following	66	tmd	10	lateral	35	nonsurgical	8	vertical	31
staff	17	shear	65	treating	10	morphology	35	pearls	8	cbct	30
system	17	threedimensional	65	finishing	9	position	35	special	8	lee	30
years	17	central	64	media	9	threedimensional	35	study	8	relationship	30
first	16	smile	64	old	9	enamel	32	system	8	threedimensional	30
interdisciplinary	16	accuracy	63	printing	9	esthetics	32	thomas	8	computed	29
outcomes	16	associated	63	role	9	lingual	32	angle	7	distalization	29
best	15	periodontal	63	social	9	posterior	32	apnea	7	central	28
mandibular	15	vertical	63	space	9	vertical	32	assymetry	7	conventional	28
periodontal	15	influence	62	system	9	crowding	31	biomechanics	7	first	28
service	15	position	62	technique	9	selfligating	31	guide	7	longterm	28
treating	15	occlusal	61	tips	9	without	31	incisors	7	profile	28
communication	14	review	61	white	9	years	31	lingual	7	resorption	28
dentition	14	distalization	59	assistants	8	condylar	30	managing	7	strength	28
design	14	without	58	care	8	distalization	30	orthopedics	7	dentition	27
incisors	14	digital	56	customer	8	management	30	osha	7	digital	27
modern	14	lingual	56	dentition	8	bilateral	29	retention	7	position	27
nonsurgical	14	dentition	55	dentofacial	8	digital	29	simple	7	without	27
strategies	14	division	55	design	8	freitas	29	airway	6	influence	26
tissue	14	laser	54	dimensions	8	intraoral	29	challenges	6	perception	26
utilizing	14	crossbite	53	factors	8	occlusion	29	dentition	6	systematic	26
virtual	14	aligners	52	first	8	oral	29	design	6	early	25
white	14	early	52	genetic	8	retraction	29	driven	6	shear	25
world	14	longterm	52	hipaa	8	smile	29	efficient	6	associated	24
airway	13	profile	52	imaging	8	space	29	fixed	6	conebeam	24
angle	13	oral	51	learned	8	vitro	29	generation	6	deep	24
beyond	13	correlation	50	lecture	8	accuracy	28	longterm	6	dentoalveolar	24
care	13	esthetics	50	lessons	8	beam	28	mechanics	6	element	24
dentofacial	13	space	50	miniscrews	8	cone	28	microimplant	6	finite	24
efficiency	13	functional	49	occlusal	8	dentition	28	model	6	lingual	24
lesions	13	selfligating	49	ortho	8	occlusal	28	molar	6	among	23
media	13	conebeam	48	palate	8	review	28	need	6	correlation	23
need	13	dentoalveolar	48	risk	8	correlation	27	openbite	6	followup	23
obstructive	13	enamel	48	techniques	8	early	27	options	6	nonextraction	23
one	13	morphology	48	tissue	8	following	27	osteogenesis	6	angle	22
ortho	13	new	48	todays	8	functional	27	palatal	6	controlled	22
palate	13	perception	48	transverse	8	new	27	photography	6	functional	22
results	13	retraction	48	way	8	prevalence	27	predictable	6	missing	22
retention	13	assisted	46	world	8	syndrome	27	problems	6	oral	22
science	13	bilateral	46	airway	7	trial	27	procedures	6	outcomes	22
social	13	intraoral	46	application	7	wires	27	repeated	6	periodontal	22
space	13	vitro	46	arch	7	herbst	26	research	6	sleep	22
age	12	angle	45	art	7	human	26	science	6	twin	22
challenges	12	expander	45	best	7	mechanical	26	time	6	assisted	21
customer	12	occlusion	45	complex	7	miniimplants	26	tissue	6	craniofacial	21
efficient	12	children	44	contemporary	7	subjects	26	top	6	development	21
evidencebased	12	missing	44	craniofacial	7	surface	26	workflow	6	gingival	21
osha	12	nonextraction	44	easy	7	alternative	25	world	6	new	21
research	12	systematic	44	incisors	7	assisted	25	years	6	pain	21
update	12	transverse	44	need	7	brazil	25	aging	5	retention	21
canine	11	condylar	43	power	7	normal	25	applications	5	space	21
cleft	11	mechanical	43	prevention	7	randomized	25	assisted	5	children	20
complex	11	among	42	retainers	7	age	24	better	5	elastics	20
craniofacial	11	followup	42	review	7	children	24	brackets	5	pilot	20
current	11	sleep	42	science	7	conebeam	24	breathing	5	protraction	20
genetic	11	versus	42	soft	7	dentoalveolar	24	business	5	quality	20
lessons	11	subjects	40	steps	7	intrusion	24	canine	5	tissue	20
palatal	11	clear	39	technologies	7	longterm	24	care	5	life	19
pearls	11	craniofacial	39	understanding	7	measurements	24	cleft	5	retraction	19
predictable	11	discrepancy	39	update	7	profile	24	creating	5	second	19
special	11	herbst	39	video	7	types	24	data	5	versus	19
steps	11	measurements	39	–	7	angle	23	dentofacial	5	ana	18
study	11	pilot	39	action	6	discrepancy	23	distalization	5	division	18
technique	11	protraction	39	alveolar	6	permanent	23	distraction	5	esthetics	18
ten	11	beam	38	analysis	6	versus	23	essential	5	factors	18
top	11	characteristics	38	angle	6	missing	22	evaluation	5	selfligating	18
understanding	11	element	38	answers	6	orthodontists	22	facts	5	soft	18
applications	10	finite	38	autism	6	perception	22	failure	5	various	18
arch	10	population	38	canine	6	population	22	ideal	5	bilateral	17
art	10	second	38	challenges	6	young	22	innovative	5	characteristics	17
assisted	10	syndrome	38	cleft	6	cells	21	intelligence	5	forsus	17
closure	10	cone	37	closure	6	characteristics	21	john	5	interdisciplinary	17
easy	10	gingival	37	difference	6	lima	21	lifetime	5	intraoral	17
experience	10	intrusion	37	efficient	6	maturation	21	like	5	mechanical	17
facts	10	miniimplants	37	experience	6	methods	21	lip	5	obstructive	17
failure	10	normal	37	extractions	6	nonextraction	21	mershon	5	vitro	17
fixed	10	orthodontists	37	five	6	orthopedic	21	next	5	apnea	16
get	10	pain	37	get	6	properties	21	ortho	5	camouflage	16
guide	10	deep	36	good	6	technique	21	palate	5	discrepancy	16
learned	10	elastics	36	importance	6	association	20	part	5	enamel	16
like	10	quality	36	interdisciplinary	6	prospective	20	perspective	5	laser	16
lip	10	thickness	36	inventory	6	sleep	20	plastic	5	novel	16
occlusal	10	types	36	mandibular	6	thickness	20	printed	5	occlusion	16
old	10	wires	36	methods	6	among	19	reality	5	population	16
power	10	alternative	35	modern	6	closure	19	repeat	5	protrusion	16
retainers	10	factors	35	needs	6	complete	19	staff	5	retrospective	16
simple	10	forsus	35	nonsurgical	6	crossbite	19	start	5	thickness	16
spot	10	interdisciplinary	35	orthopedic	6	expression	19	treating	5	anchored	15
video	10	properties	35	outcomes	6	followup	19	update	5	application	15
way	10	prospective	35	possible	6	pilot	19	valentine	5	damon	15
–	10	twin	35	proper	6	protraction	19	white	5	four	15
’s	10	camouflage	34	research	6	second	19	’s	5	isaac	15
alveolar	9	freitas	34	retention	6	temporomandibular	19	aao	4	measurements	15
based	9	prevalence	34	search	6	accelerated	18	achievement	4	mini	15
breathing	9	surface	34	spot	6	agenesis	18	advanced	4	orthodontists	15
changing	9	controlled	33	together	6	camouflage	18	assessment	4	plane	15
contemporary	9	technique	33	treat	6	cervical	18	based	4	prospective	15
creating	9	age	32	tricks	6	craniofacial	18	behind	4	rate	15
financial	9	association	32	upper	6	distraction	18	building	4	related	15
functional	9	cells	32	workshop	6	forsus	18	carriere	4	suture	15
generation	9	closure	32	applications	5	interdisciplinary	18	changing	4	attractiveness	14
getting	9	development	32	approaches	5	method	18	closure	4	debonding	14
good	9	expression	32	assisted	5	orthodonticsurgical	18	complex	4	long	14
hipaa	9	human	32	bad	5	relation	18	correct	4	mechanics	14
inventory	9	methods	32	based	5	systematic	18	covid	4	midline	14
mastering	9	outcomes	32	body	5	torque	18	craniofacial	4	mixed	14
online	9	permanent	32	braces	5	adhesive	17	culture	4	nonsurgical	14
options	9	temporomandibular	32	brand	5	combined	17	customer	4	properties	14
prevention	9	apnea	31	build	5	corticotomy	17	delivery	4	protocol	14
really	9	life	31	changing	5	diagnosis	17	dentistry	4	subjects	14
right	9	maturation	31	communication	5	factors	17	edward	4	type	14
search	9	obstructive	31	emerging	5	inclination	17	evolution	4	adolescent	13
step	9	orthopedic	31	enamel	5	multidisciplinary	17	expanding	4	bimaxillary	13
technologies	9	plane	31	facts	5	plan	17	experience	4	buccal	13
together	9	rate	31	failure	5	temporary	17	facemask	4	closure	13
application	8	agenesis	30	faster	5	used	17	financial	4	comparing	13
assistants	8	complete	30	financial	5	vivo	17	functional	4	condylar	13
assymetry	8	orthodonticsurgical	30	functional	5	ceramic	16	game	4	expression	13
brackets	8	various	30	getting	5	elastics	16	get	4	herbst	13
brand	8	young	30	health	5	gingival	16	getting	4	implants	13
build	8	ana	29	herbst	5	index	16	high	4	indirect	13
building	8	application	29	hyperdivergent	5	mandible	16	impaction	4	intrusion	13
delivery	8	attractiveness	29	implementation	5	pain	16	implant	4	joint	13
emerging	8	damon	29	implications	5	park	16	implants	4	loss	13
evaluation	8	inclination	29	increasing	5	plane	16	industry	4	marpe	13
extractions	8	temporary	29	intraoral	5	quality	16	invisalign	4	modified	13
graber	8	combined	28	journal	5	rate	16	invisible	4	morphology	13
health	8	four	28	life	5	rats	16	jacob	4	openbite	13
importance	8	lima	28	like	5	roberto	16	journey	4	pharyngeal	13
innovative	8	long	28	lip	5	tmd	16	just	4	printed	13
life	8	loss	28	manage	5	white	16	learn	4	sagittal	13
merit	8	mechanics	28	mastering	5	wire	16	long	4	silva	13
microimplant	8	mini	28	morphology	5	aesthetic	15	marpe	4	subdivision	13
mixed	8	nonsurgical	28	novel	5	apnea	15	mastering	4	surgeryfirst	13
model	8	corticotomy	27	now	5	attractiveness	15	maximizing	4	temporomandibular	13
now	8	debonding	27	online	5	efficiency	15	may	4	term	13
occlusion	8	isaac	27	oral	5	form	15	media	4	traction	13
openbite	8	method	27	osha	5	janson	15	mixed	4	agenesis	12
oral	8	openbite	27	palatal	5	loss	15	occlusion	4	apical	12
orthopedic	8	pharyngeal	27	performance	5	low	15	online	4	association	12
outcome	8	protocol	27	posterior	5	relapse	15	outcome	4	dentoskeletal	12
performance	8	rats	27	practical	5	removable	15	pandemic	4	differential	12
perspective	8	retention	27	predictable	5	advancement	14	people	4	ectopic	12
posterior	8	silva	27	questions	5	application	14	phase	4	efficacy	12
practical	8	traction	27	rapid	5	damon	14	place	4	gabriela	12
procedures	8	type	27	really	5	dentoskeletal	14	really	4	inclination	12
proper	8	white	27	right	5	direct	14	right	4	maría	12
rapid	8	brazil	26	scanning	5	disorders	14	salzmann	4	midpalatal	12
review	8	buccal	26	shape	5	element	14	scheduling	4	miniimplant	12
soft	8	dentoskeletal	26	skills	5	expander	14	service	4	normal	12
solutions	8	mixed	26	step	5	finite	14	session	4	orthodonticsurgical	12
start	8	park	26	systems	5	lim	14	severe	4	scanning	12
systems	8	plan	26	third	5	long	14	social	4	substitution	12
techniques	8	related	26	top	5	mechanics	14	solutions	4	systems	12
thomas	8	systems	26	virtual	5	nonsurgical	14	space	4	technique	12
todays	8	torque	26	wire	5	obstructive	14	spot	4	temporary	12
treat	8	accelerated	25	yes	5	openbite	14	starts	4	time	12
trends	8	adolescent	25	’s	5	pharyngeal	14	step	4	transposition	12
tricks	8	anchored	25	advances	4	resistance	14	steps	4	types	12
upper	8	index	25	bending	4	rme	14	story	4	adolescents	11
aao	7	mandible	25	benefits	4	silva	14	strategies	4	cells	11
action	7	multidisciplinary	25	biology	4	stress	14	stress	4	combined	11
analysis	7	resistance	25	breathing	4	systems	14	teams	4	compared	11
bad	7	sagittal	25	building	4	traction	14	teamwork	4	compensatory	11
biology	7	stress	25	camera	4	almeida	13	term	4	complete	11
braces	7	aesthetic	24	charge	4	archwire	13	tools	4	control	11
children	7	compensatory	24	children	4	buccal	13	trauma	4	cross	11
condylar	7	efficiency	24	comprehensive	4	chen	13	trends	4	deviation	11
correct	7	images	24	condylar	4	compensatory	13	understanding	4	eruption	11
course	7	relation	24	course	4	debonding	13	aaoic	3	follow	11
customized	7	surgeryfirst	24	create	4	fernandes	13	achieve	3	gómez	11
data	7	suture	24	creating	4	four	13	agenesis	3	images	11
disordered	7	time	24	customized	4	images	13	alveolar	3	improvement	11
distalization	7	adhesive	23	deep	4	initial	13	arch	3	induced	11
distraction	7	adolescents	23	delivery	4	jaw	13	art	3	invisalign	11
driven	7	ceramic	23	disordered	4	level	13	artificial	3	mask	11
emergencies	7	disorders	23	disorders	4	mini	13	attract	3	materials	11
essential	7	distraction	23	doctor	4	nasal	13	autotransplantation	3	methods	11
expanding	7	implants	23	emergencies	4	protocol	13	avoid	3	miniimplants	11
five	7	induced	23	eruption	4	reliability	13	beam	3	prognathism	11
force	7	joint	23	expertise	4	twin	13	beyond	3	rats	11
game	7	nasal	23	finish	4	type	13	big	3	resistance	11
herbst	7	novel	23	fixed	4	adolescent	12	biology	3	short	11
just	7	reliability	23	force	4	adolescents	12	brand	3	size	11
lateral	7	retrospective	23	forsus	4	ahmet	12	break	3	stress	11
long	7	scanning	23	gingival	4	angulation	12	bringing	3	syndrome	11
making	7	transposition	23	goal	4	base	12	build	3	tads	11
manage	7	used	23	grow	4	cançado	12	cadcam	3	total	11
mershon	7	vivo	23	horizons	4	caused	12	camouflage	3	valdivia	11
methods	7	efficacy	22	idiopathic	4	choi	12	cash	3	white	11
next	7	eruption	22	infection	4	condyle	12	challenging	3	alexandre	10
osteogenesis	7	indirect	22	influence	4	deep	12	children	3	alternative	10
part	7	mask	22	insurance	4	deflection	12	choice	3	american	10
plastic	7	miniimplant	22	internal	4	individuals	12	compliance	3	andrea	10
prevent	7	modified	22	lateral	4	induced	12	complications	3	archwires	10
profitability	7	resin	22	latest	4	isaac	12	condylar	3	beam	10
program	7	subdivision	22	legal	4	length	12	cone	3	block	10
reality	7	volume	22	lights	4	lesions	12	connecting	3	corticotomy	10
see	7	wire	22	making	4	life	12	consultation	3	crown	10
severe	7	advancement	21	mixed	4	mixed	12	conventional	3	customized	10
skills	7	archwires	21	mouse	4	resin	12	coordinator	3	dentofacial	10
speed	7	cervical	21	occlusion	4	results	12	course	3	due	10
teamwork	7	crown	21	one	4	retainers	12	custom	3	extrusion	10
want	7	diagnosis	21	opportunities	4	sagittal	12	customized	3	guzmán	10
advanced	6	direct	21	outcome	4	scanner	12	cyber	3	implant	10
answers	6	implant	21	pediatric	4	techniques	12	daily	3	intermaxillary	10
autism	6	janson	21	periodontal	4	thais	12	disordered	3	light	10
beam	6	jaw	21	plane	4	time	12	don’t	3	longitudinal	10
better	6	midline	21	point	4	various	12	dso	3	maturation	10
body	6	relapse	21	prevent	4	volume	12	easy	3	multiple	10
business	6	retainers	21	profitability	4	according	11	efficiencies	3	nasal	10
challenging	6	roberto	21	program	4	ana	11	efficiency	3	opening	10
cone	6	third	21	puzzle	4	archwires	11	emergencies	3	orthopedic	10
connecting	6	according	20	risks	4	area	11	emerging	3	osteotomy	10
create	6	american	20	scientific	4	caroline	11	establishing	3	park	10
dentistry	6	andrea	20	second	4	castro	11	every	3	plate	10
difference	6	archwire	20	see	4	chung	11	facebook	3	prediction	10
disorders	6	comparing	20	sendai	4	controlled	11	families	3	presurgical	10
doctor	6	daniela	20	seo	4	crown	11	finishes	3	recession	10
enamel	6	gabriela	20	solutions	4	daniela	11	fit	3	reliability	10
eruption	6	health	20	speed	4	development	11	flow	3	resin	10
every	6	individuals	20	still	4	edgewise	11	focused	3	rodrigo	10
facemask	6	length	20	strategy	4	elastomeric	11	following	3	superimposition	10
finish	6	multiple	20	target	4	eruption	11	force	3	survey	10
great	6	prediction	20	tongue	4	external	11	genetic	3	third	10
high	6	prognathism	20	trends	4	facemask	11	good	3	undergoing	10
implementation	6	protrusion	20	true	4	gungor	11	great	3	volume	10
implications	6	size	20	truth	4	health	11	hard	3	volumetric	10
increasing	6	techniques	20	vibration	4	imaging	11	health	3	according	9
industry	6	term	20	view	4	implant	11	help	3	aesthetic	9
infection	6	tmd	20	want	4	insertion	11	ideas	3	arches	9
influence	6	almeida	19	ways	4	mask	11	informed	3	classification	9
insurance	6	apical	19	will	4	mesiodistal	11	inhouse	3	composite	9
invisalign	6	base	19	wires	4	metal	11	intrusion	3	cone	9
journey	6	block	19	working	4	non	11	inventory	3	daniela	9
learn	6	caroline	19	aao	3	related	11	issues	3	disorders	9
less	6	chen	19	acceledent	3	scanning	11	keep	3	effectiveness	9
limits	6	choi	19	age	3	surgeryfirst	11	keynote	3	efficiency	9
marpe	6	cross	19	alignment	3	third	11	keys	3	failure	9
maximizing	6	due	19	alternative	3	transposition	11	kids	3	francisco	9
myths	6	ectopic	19	anchors	3	transverse	11	lateral	3	guadalajara	9
navigating	6	external	19	arthritis	3	vieira	11	lesions	3	gummy	9
needs	6	follow	19	assistant	3	alignment	10	less	3	health	9
novel	6	invisalign	19	asymmetries	3	american	10	lessons	3	hyrax	9
opportunities	6	materials	19	beam	3	anchored	10	life	3	index	9
pediatric	6	plate	19	biomarkers	3	andrea	10	limits	3	juan	9
people	6	primary	19	biomedicine	3	antonio	10	look	3	mandible	9
phase	6	removable	19	bites	3	assessing	10	making	3	method	9
place	6	short	19	brackets	3	biofunctional	10	match	3	network	9
plane	6	tads	19	challenging	3	cho	10	maximize	3	permanent	9
possible	6	angulation	18	clinician	3	displacement	10	midfacial	3	plan	9
questions	6	area	18	clp	3	efficacy	10	millennials	3	primary	9
repeated	6	composite	18	common	3	evaluating	10	miniplate	3	protocols	9
salzmann	6	control	18	communications	3	henriques	10	motion	3	remodeling	9
scientific	6	deviation	18	compliant	3	hwang	10	movements	3	retainers	9
sendai	6	differential	18	concept	3	implants	10	mse	3	successful	9
shape	6	effectiveness	18	concepts	3	investigation	10	myths	3	tongue	9
starts	6	evaluating	18	cone	3	joint	10	navigating	3	wires	9
story	6	guzmán	18	conflict	3	laura	10	now	3	age	8
teams	6	imaging	18	connecting	3	miniimplant	10	opening	3	atypical	8
trauma	6	improvement	18	connection	3	multiple	10	optimal	3	biomechanical	8
truth	6	initial	18	correct	3	oliveira	10	oral	3	caroline	8
vibration	6	lesions	18	corticotomies	3	outcome	10	pain	3	combination	8
will	6	level	18	costs	3	outcomes	10	performance	3	congenitally	8
wires	6	light	18	delivering	3	pereira	10	personality	3	covid	8
workflow	6	low	18	deproteinization	3	prediction	10	positive	3	crosssectional	8
working	6	midpalatal	18	developing	3	preliminary	10	posterior	3	deficiency	8
works	6	non	18	development	3	primary	10	power	3	dprinted	8
workshop	6	osteotomy	18	diagnostic	3	prosthetic	10	practical	3	evaluating	8
advances	5	protocols	18	discipline	3	response	10	premolar	3	external	8
aging	5	rme	18	discrepancy	3	rocha	10	prevent	3	height	8
approaches	5	thais	18	disease	3	spot	10	profitability	3	high	8
assessment	5	bimaxillary	17	efficacy	3	status	10	program	3	hyperplasia	8
autotransplantation	5	caused	17	email	3	surgicalorthodontic	10	randomized	3	hypoplasia	8
avoid	5	congenitally	17	engine	3	titanium	10	rapid	3	individuals	8
behind	5	failure	17	etiology	3	tomographic	10	retainers	3	jaw	8
benefits	5	fernandes	17	european	3	valarelli	10	sales	3	laypeople	8
camouflage	5	form	17	evaluation	3	aligners	9	satisfaction	3	length	8
carriere	5	francisco	17	every	3	autotransplantation	9	search	3	lucia	8
choice	5	molding	17	excellent	3	block	9	secrets	3	metaanalysis	8
common	5	remodeling	17	expanding	3	composite	9	security	3	molding	8
compliance	5	rodrigo	17	exploration	3	congenitally	9	see	3	multidisciplinary	8
complications	5	spot	17	fast	3	determination	9	side	3	muscle	8
concepts	5	vieira	17	fear	3	disease	9	size	3	niti	8
conventional	5	volumetric	17	fee	3	due	9	speed	3	overbite	8
coordinator	5	alignment	16	finding	3	effectiveness	9	stop	3	quantitative	8
culture	5	compared	16	formation	3	elastic	9	sued	3	ramirez	8
cyber	5	dentofacial	16	fun	3	gene	9	surviving	3	rehabilitation	8
daily	5	displacement	16	game	3	generated	9	systems	3	risk	8
development	5	facemask	16	generation	3	gonzalez	9	taking	3	satisfaction	8
disease	5	insertion	16	goals	3	habits	9	temporomandibular	3	software	8
don’t	5	laura	16	great	3	indirect	9	things	3	speech	8
faster	5	lim	16	guide	3	luciana	9	today	3	surface	8
fee	5	longitudinal	16	guidelines	3	maxilla	9	together	3	techniques	8
fit	5	maría	16	identification	3	maxillofacial	9	topics	3	torque	8
following	5	metal	16	impressions	3	modified	9	trial	3	young	8
forsus	5	outcome	16	indications	3	molding	9	video	3	accelerated	7
gingival	5	preliminary	16	indirect	3	moon	9	vision	3	advancement	7
goal	5	presurgical	16	innovative	3	osteogenesis	9	visits	3	ahmed	7
goals	5	printed	16	insights	3	paulo	9	want	3	alejandra	7
guidelines	5	rehabilitation	16	invasive	3	placement	9	well	3	archwire	7
hard	5	response	16	jaw	3	plate	9	win	3	area	7
horizons	5	retreatment	16	job	3	prognathism	9	works	3	base	7
hyperdivergent	5	scanner	16	just	3	protocols	9	worth	3	biomechanics	7
ideal	5	surgicalorthodontic	16	language	3	radiographic	9	young	3	boneanchored	7
ideas	5	classification	15	laser	3	retreatment	9	–	3	carmen	7
idiopathic	5	condyle	15	legendary	3	ricardo	9	aaof	2	carolina	7
implant	5	customized	15	less	3	role	9	acceptance	2	ceramic	7
implants	5	determination	15	limits	3	ruiz	9	achievements	2	choi	7
indirect	5	extrusion	15	line	3	self	9	adolescent	2	clinic	7
intelligence	5	gene	15	literature	3	severity	9	advancement	2	del	7
internal	5	high	15	long	3	size	9	aesthetic	2	direct	7
intraoral	5	hwang	15	materials	3	slow	9	ahead	2	fabiola	7
intrusion	5	investigation	15	matter	3	subdivision	9	anatomic	2	followed	7
invasive	5	jose	15	maxilla	3	suture	9	ankylosis	2	garcia	7
john	5	luis	15	meaningful	3	treatments	9	anomalies	2	garcía	7
journal	5	maxilla	15	measuring	3	uprighting	9	appearance	2	general	7
laser	5	muscle	15	method	3	usa	9	applied	2	imaging	7
latest	5	niti	15	metrics	3	vertebral	9	applying	2	jose	7
legal	5	oliveira	15	miniimplants	3	–	9	avoided	2	josé	7
lifetime	5	paulo	15	minimally	3	carlos	8	away	2	labial	7
look	5	results	15	mistakes	3	color	8	bad	2	lima	7
miniimplants	5	stem	15	money	3	compensation	8	balance	2	luis	7
miniplate	5	successful	15	myths	3	conti	8	basis	2	marcelo	7
morphology	5	total	15	navigating	3	corrosion	8	becoming	2	martinez	7
optimizing	5	valdivia	15	optimizing	3	cristina	8	bends	2	mendoza	7
option	5	castro	14	option	3	cross	8	biological	2	michael	7
osteogenic	5	cristina	14	options	3	cytotoxicity	8	botox	2	mild	7
overhead	5	fernanda	14	orthodontically	3	distal	8	braces	2	miniscrewassisted	7
paradigm	5	followed	14	osteogenic	3	distribution	8	bray	2	moderate	7
perfect	5	garcia	14	overhead	3	failure	8	bridging	2	neural	7
posttreatment	5	generated	14	paradigm	3	fernanda	8	bulletproof	2	non	7
premolar	5	gonzalez	14	pearls	3	ferreira	8	bye	2	nonsyndromic	7
printed	5	guadalajara	14	perfect	3	follow	8	capital	2	orozco	7
pro	5	gómez	14	perspective	3	francisco	8	cdc	2	panoramic	7
production	5	intermaxillary	14	physiologic	3	gabriela	8	centric	2	patients’	7
reducing	5	kang	14	pictures	3	guzmán	8	century	2	pediatric	7
sales	5	marpe	14	posttreatment	3	hybrid	8	changed	2	potential	7
scanning	5	mendoza	14	potential	3	importance	8	changers	2	practice	7
schedule	5	moon	14	preparation	3	invisalign	8	clinic	2	prevalence	7
scheduling	5	nonsyndromic	14	pro	3	irradiation	8	cloud	2	retained	7
secrets	5	overbite	14	production	3	jose	8	collaborative	2	retreatment	7
security	5	panoramic	14	protrusion	3	kang	8	combined	2	shape	7
self	5	placement	14	reducing	3	korean	8	common	2	spot	7
simplified	5	practice	14	relapse	3	light	8	concepts	2	spurs	7
strategy	5	risk	14	results	3	lowlevel	8	connect	2	stages	7
stress	5	satisfaction	14	run	3	luis	8	consent	2	stem	7
surgeryfirst	5	self	14	schedule	3	materials	8	contemporary	2	surgically	7
taking	5	shape	14	scope	3	maxillomandibular	8	controlled	2	adhesive	6
target	5	software	14	self	3	means	8	controlling	2	adhesives	6
term	5	superimposition	14	severe	3	metallic	8	convert	2	aesthetics	6
third	5	surgically	14	short	3	mexican	8	cooperation	2	affect	6
today	5	titanium	14	show	3	monica	8	couple	2	alignment	6
tongue	5	tomographic	14	simple	3	nasoalveolar	8	create	2	almeida	6
tools	5	tongue	14	simplified	3	neves	8	customizing	2	alvarez	6
treated	5	undergoing	14	six	3	nickeltitanium	8	decade	2	angulation	6
valentine	5	uprighting	14	special	3	objective	8	deficiency	2	artificial	6
wire	5	adhesives	13	start	3	old	8	development	2	based	6
without	5	ahmet	13	state	3	osteotomy	8	different	2	cantilever	6
work	5	alexandre	13	study	3	paula	8	differently	2	characterization	6
yes	5	antonio	13	surfaces	3	prescription	8	difficult	2	chen	6
young	5	atypical	13	surgeryfirst	3	rehabilitation	8	discrepancies	2	city	6
acceptance	4	autotransplantation	13	teamwork	3	remodeling	8	disease	2	cortical	6
achievement	4	biofunctional	13	temporary	3	removal	8	disorders	2	cristina	6
agenesis	4	carlos	13	torque	3	short	8	doctor	2	curing	6
alignment	4	chung	13	traditional	3	singh	8	doesn’t	2	determination	6
alternative	4	clinic	13	transfer	3	sliding	8	dollars	2	diaz	6
anomalies	4	combination	13	treated	3	stem	8	dots	2	differences	6
arthritis	4	edgewise	13	wait	3	supernumerary	8	dream	2	displacement	6
asymmetries	4	elastomeric	13	website	3	suzuki	8	edit	2	fernanda	6
attract	4	genetic	13	whats	3	tads	8	effort	2	function	6
becoming	4	hard	13	without	3	variations	8	elderly	2	gene	6
bending	4	hyperplasia	13	work	3	yalcin	8	elevate	2	genetic	6
big	4	hypoplasia	13	works	3	yoon	8	embezzlement	2	gil	6
biological	4	hyrax	13	accelerating	2	adhesives	7	employment	2	habit	6
biomarkers	4	lowlevel	13	acceptance	2	alves	7	engage	2	hard	6
bites	4	lucia	13	accounting	2	apical	7	engaging	2	human	6
bringing	4	mesiodistal	13	accuracy	2	baleskogan	7	enhanced	2	impaction	6
camera	4	metallic	13	advanced	2	bauru	7	ensure	2	intelligence	6
cash	4	nasoalveolar	13	advancements	2	brazilian	7	eruption	2	jang	6
changed	4	nickeltitanium	13	aesthetics	2	breathing	7	ethical	2	janson	6
charge	4	opening	13	affect	2	carla	7	exam	2	jeong	6
clinician	4	osteogenesis	13	affecting	2	caucasian	7	excellence	2	jessica	6
cloud	4	overjet	13	altering	2	comparing	7	exceptional	2	kang	6
combined	4	parameters	13	american	2	control	7	expander	2	laura	6
compliant	4	paula	13	analyzing	2	dagsuyu	7	exploring	2	lesions	6
comprehensive	4	renata	13	anchor	2	demineralization	7	extractions	2	literature	6
connection	4	ricardo	13	anchored	2	deviation	7	factor	2	maloclussion	6
covid	4	rocha	13	anomalies	2	diastema	7	family	2	mara	6
deep	4	role	13	apical	2	differentiation	7	fee	2	maxilla	6
deproteinization	4	singh	13	assessing	2	ectopic	7	find	2	mesialization	6
developing	4	speech	13	attackers	2	eduardo	7	finish	2	microosteoperforations	6
diagnostic	4	stages	13	autistic	2	fatigue	7	fitness	2	morphological	6
discrepancies	4	substitution	13	autotransplantation	2	female	7	focus	2	orthodontically	6
discrepancy	4	supported	13	avoid	2	fernando	7	followup	2	outcome	6
dots	4	survey	13	awareness	2	followed	7	fully	2	overjet	6
dream	4	usa	13	balancing	2	formation	7	futureproof	2	parameters	6
edit	4	ahmed	12	basics	2	garcia	7	gap	2	passive	6
edward	4	alejandra	12	becoming	2	genetic	7	genetics	2	paulo	6
efficacy	4	arches	12	benefit	2	hard	7	goals	2	perez	6
etiology	4	assessing	12	bimaxillary	2	head	7	google	2	phase	6
evolution	4	based	12	biological	2	headgear	7	group	2	post	6
expertise	4	cançado	12	biomechanical	2	high	7	guidelines	2	postorthodontic	6
exploring	4	carolina	12	bottom	2	ilhan	7	habits	2	preliminary	6
facebook	4	city	12	boundaries	2	improvement	7	handson	2	qualitative	6
finding	4	compensation	12	buckle	2	jig	7	happiness	2	rafael	6
finishes	4	cortical	12	buzz	2	jung	7	harry	2	relapse	6
fun	4	cytotoxicity	12	byob	2	lara	7	healthcare	2	relation	6
grow	4	deficiency	12	call	2	ligament	7	healthy	2	renata	6
handson	4	deflection	12	camouflage	2	lin	7	hellman	2	repair	6
identification	4	female	12	cant	2	londrina	7	herbst	2	response	6
images	4	fernando	12	cartilage	2	lópez	7	hows	2	sawsan	6
impaction	4	function	12	center	2	mauricio	7	hypoplasia	2	screws	6
important	4	gummy	12	cervical	2	mendieta	7	images	2	sectional	6
incorporating	4	height	12	challenge	2	mendoza	7	implementing	2	segmental	6
indications	4	importance	12	chance	2	menezes	7	importance	2	skeletally	6
informed	4	josé	12	changed	2	midline	7	important	2	supported	6
insights	4	korean	12	charting	2	mohamed	7	inbrace	2	surgicalorthodontic	6
integrating	4	labial	12	chin	2	muscle	7	incorporating	2	tabbaa	6
invisible	4	lara	12	choice	2	nasolabial	7	increase	2	tania	6
issues	4	ligament	12	choose	2	niti	7	indirect	2	thai	6
jacob	4	lin	12	clinician’s	2	nonsyndromic	7	infection	2	thais	6
jaw	4	literature	12	cloud	2	novel	7	influence	2	traditional	6
keys	4	luciana	12	combined	2	oltramarinavarro	7	insideout	2	trauma	6
kids	4	metaanalysis	12	come	2	oscar	7	insurance	2	treat	6
learning	4	moderate	12	coming	2	overjet	7	integrating	2	treating	6
legendary	4	nasolabial	12	communicate	2	panoramic	7	invasive	2	used	6
lights	4	orthodontically	12	comparison	2	parameters	7	joint	2	via	6
line	4	oscar	12	complaint	2	pedro	7	joy	2	vieira	6
lower	4	pendulum	12	compliance	2	pendulum	7	kaboom	2	visual	6
materials	4	pereira	12	complications	2	practice	7	keeping	2	vivo	6
matter	4	potential	12	compromised	2	produced	7	knowledge	2	wear	6
maxilla	4	prosthetic	12	computed	2	release	7	laser	2	widths	6
maximize	4	rafael	12	concerns	2	renata	7	lead	2	wire	6
may	4	recession	12	concurrent	2	reports	7	leaders	2	acceptance	5
meaningful	4	retained	12	conditions	2	retrospective	7	leadership	2	adhesion	5
measuring	4	screws	12	confidence	2	rodrigo	7	leading	2	affecting	5
medical	4	severity	12	congenitally	2	shape	7	learned	2	animal	5
method	4	sliding	12	consumer	2	supported	7	learning	2	anomalies	5
minimally	4	status	12	controversies	2	surfaces	7	level	2	anteroposterior	5
motion	4	affect	11	controversy	2	surgically	7	live	2	applications	5
motivation	4	alves	11	conventional	2	term	7	living	2	beti	5
mouse	4	biomechanical	11	cool	2	tolar	7	loading	2	bicuspid	5
move	4	board	11	coordinator	2	volumetric	7	lower	2	bilaterally	5
movements	4	breathing	11	coordinators	2	zygomatic	7	maintaining	2	board	5
opening	4	carla	11	counterpoint	2	alessandra	6	makes	2	body	5
optimal	4	chang	11	crash	2	alginate	6	manage	2	bosio	5
pandemic	4	cho	11	creates	2	alterations	6	medical	2	bruno	5
permanent	4	color	11	creative	2	axis	6	meeting	2	care	5
personal	4	diastema	11	cyber	2	based	6	member	2	carlos	5
physiologic	4	disease	11	daily	2	board	6	members	2	caused	5
point	4	eduardo	11	data	2	bolton	6	memorial	2	chang	5
preparation	4	elastic	11	day	2	bronfman	6	mice	2	collapse	5
principles	4	fabiola	11	dealing	2	buccolingual	6	milo	2	complex	5
professional	4	gungor	11	deciduous	2	caries	6	miniimplants	2	compliance	5
protraction	4	henriques	11	degeneration	2	cement	6	monumental	2	comprehensive	5
protrusion	4	juan	11	deliver	2	cephalograms	6	motivate	2	consideration	5
puzzle	4	jung	11	demineralized	2	chang	6	motivation	2	correa	5
quality	4	laypeople	11	dentistry	2	city	6	move	2	corrective	5
receivables	4	marcelo	11	dentolegal	2	classification	6	moves	2	corrector	5
reduce	4	martinez	11	devices	2	clinic	6	much	2	cranial	5
relapse	4	maxillofacial	11	diagnosing	2	cortical	6	multidisciplinary	2	craniosynostosis	5
remodeling	4	monica	11	discrepancies	2	daniel	6	mutilated	2	curve	5
risks	4	objective	11	disney	2	deciduous	6	national	2	decortication	5
rpe	4	palatally	11	distalization	2	dentofacial	6	ninja	2	defect	5
run	4	perez	11	distract	2	design	6	observation	2	degradation	5
second	4	phase	11	distraction	2	differential	6	occlusal	2	disc	5
seo	4	posture	11	documentation	2	double	6	opportunities	2	discomfort	5
session	4	quantitative	11	don’t	2	dysplasia	6	optimize	2	disjunction	5
shift	4	reduction	11	dots	2	díaz	6	optimized	2	distalizer	5
shoot	4	retainer	11	dream	2	evaluated	6	optimizing	2	distraction	5
six	4	right	11	earr	2	five	6	option	2	eddie	5
slow	4	setback	11	edit	2	fracture	6	orthopedic	2	elizabeth	5
small	4	spurs	11	electronic	2	function	6	orthorestorative	2	enmasse	5
solution	4	thai	11	enjoy	2	guilherme	6	osa	2	experimental	5
standard	4	torres	11	essential	2	healing	6	osteogenic	2	facemask	5
state	4	traditional	11	essentials	2	hypodontia	6	overhead	2	factor	5
sterilization	4	treatments	11	essix	2	ideal	6	overview	2	federico	5
still	4	visual	11	evaluating	2	japanese	6	pack	2	female	5
stop	4	width	11	excess	2	jones	6	paradigm	2	fernando	5
surfaces	4	yoon	11	expedited	2	jumper	6	pediatric	2	fluoride	5
surviving	4	anomalies	10	exploring	2	juvenile	6	perfect	2	freitas	5
suture	4	anteroposterior	10	exposure	2	ligating	6	permanent	2	generated	5
temporomandibular	4	bicuspid	10	external	2	literature	6	personal	2	gonzalez	5
three	4	biomechanics	10	extrusion	2	load	6	photos	2	hwang	5
thrive	4	boneanchored	10	facemask	2	longitudinal	6	plane	2	identification	5
transfer	4	characterization	10	faces	2	marichi	6	plans	2	immediate	5
trial	4	conti	10	facilitate	2	maximum	6	position	2	initial	5
true	4	corrosion	10	fact	2	meaw	6	post	2	insertion	5
turning	4	curing	10	failures	2	midpalatal	6	posttreatment	2	investigation	5
upload	4	curve	10	fantastic	2	min	6	predictions	2	jaime	5
view	4	distal	10	fire	2	mouth	6	presentation	2	john	5
ways	4	distalizer	10	fit	2	multiloop	6	presented	2	knowledge	5
well	4	distribution	10	fitting	2	murilo	6	prevention	2	lai	5
whats	4	factor	10	following	2	mustafa	6	principles	2	lara	5
worth	4	fatigue	10	food	2	obtained	6	private	2	leaf	5
wrong	4	formation	10	forensic	2	orthodontically	6	pro	2	left	5
aaoic	3	general	10	front	2	overbite	6	processing	2	level	5
acceledent	3	habits	10	function	2	palatally	6	production	2	leveling	5
accelerating	3	hybrid	10	gadgets	2	patricia	6	professional	2	ligament	5
accuracy	3	impaction	10	glass	2	pierre	6	proffit	2	lin	5
achieve	3	jeong	10	going	2	polymorphisms	6	promote	2	lorena	5
adolescent	3	jessica	10	graft	2	posture	6	proper	2	lowlevel	5
advancement	3	jig	10	grafting	2	presurgical	6	protocols	2	malagraba	5
aesthetic	3	jumper	10	guaranteed	2	rafael	6	protraction	2	martin	5
affect	3	leveling	10	gummy	2	reduce	6	quality	2	material	5
ahead	3	mara	10	hackers	2	reduction	6	radiographs	2	matthew	5
american	3	meaw	10	hands	2	regeneration	6	ready	2	metal	5
analyzing	3	mesialization	10	handson	2	relationships	6	real	2	metallic	5
anatomic	3	mexican	10	hard	2	retainer	6	reasons	2	microbiome	5
anchored	3	mild	10	high	2	retention	6	receivables	2	moon	5
anchors	3	morphological	10	history	2	right	6	reduce	2	moreira	5
applied	3	mouth	10	horrendenoma	2	risk	6	reducing	2	motion	5
applying	3	patients’	10	human	2	rojas	6	reduction	2	muñoz	5
artificial	3	pediatric	10	iatrogenic	2	roth	6	referral	2	nasoalveolar	5
assistant	3	pedro	10	ideas	2	ruíz	6	relationships	2	nasolabial	5
awareness	3	post	10	images	2	satisfaction	6	remodeling	2	natsumeda	5
balance	3	prescription	10	impactions	2	saudi	6	remote	2	naveda	5
balancing	3	radiographic	10	important	2	scans	6	replacement	2	nickeltitanium	5
basics	3	reduce	10	improvement	2	screws	6	resorption	2	oliveira	5
basis	3	removal	10	incorporating	2	segatto	6	restorative	2	optimal	5
bimaxillary	3	reports	10	induced	2	sequence	6	retain	2	orlando	5
biomechanical	3	sectional	10	industry	2	setback	6	retrospective	2	orthopedics	5
biomedicine	3	stage	10	infant	2	single	6	revisited	2	oscar	5
break	3	steel	10	infiltration	2	software	6	root	2	palatally	5
bridging	3	valarelli	10	innovation	2	souza	6	rotations	2	paula	5
cadcam	3	vertebral	10	inside	2	stages	6	rpe	2	pendulum	5
cant	3	via	10	instrument	2	stainless	6	sagittal	2	placement	5
cdc	3	virtual	10	integrating	2	steel	6	schedule	2	posture	5
centric	3	adhesion	9	interceptive	2	students	6	scientific	2	pradeep	5
century	3	aesthetics	9	intervention	2	successful	6	score	2	pre	5
chin	3	affecting	9	intrusion	2	tanne	6	screws	2	prior	5
choose	3	alessandra	9	invisalign	2	test	6	scripting	2	radiographs	5
clinic	3	alvarez	9	journey	2	times	6	self	2	ramírez	5
clp	3	animal	9	juvenile	2	torres	6	sendai	2	raquel	5
collaborative	3	ariel	9	lane	2	vibration	6	serve	2	reduction	5
coming	3	artificial	9	learn	2	width	6	seven	2	retainer	5
communications	3	behavior	9	learning	2	won	6	shades	2	reverse	5
compromised	3	beti	9	lets	2	abdullah	5	shift	2	ridge	5
computed	3	body	9	ligation	2	ability	5	shoot	2	right	5
concept	3	bolton	9	light	2	affect	5	sicher	2	roberto	5
conflict	3	buccolingual	9	limitations	2	ahmed	5	simplified	2	rodriguez	5
congenitally	3	caries	9	localized	2	ahn	5	simplify	2	self	5
consent	3	caucasian	9	look	2	alejandra	5	skills	2	setback	5
consultation	3	cement	9	looking	2	ali	5	slow	2	silvia	5
consumer	3	cephalograms	9	love	2	alkhadra	5	small	2	singh	5
controlling	3	complex	9	lower	2	altramec	5	smiles	2	splitmouth	5
cool	3	complexity	9	maalox	2	amount	5	solution	2	stage	5
corticotomies	3	cranial	9	magic	2	andrade	5	specialist	2	tanaka	5
costs	3	crosssectional	9	maintain	2	angela	5	specialty	2	torres	5
crash	3	daniel	9	mandible	2	anomalies	5	sponsored	2	twophase	5
custom	3	david	9	market	2	anteroposterior	5	standard	2	uclp	5
day	3	degradation	9	marpe	2	aparicio	5	stay	2	uprighting	5
dealing	3	design	9	maxillomandibular	2	appearance	5	sterilization	2	utilizing	5
decade	3	differentiation	9	maximizing	2	araujo	5	studies	2	vinicius	5
deciduous	3	double	9	mean	2	ariel	5	suggestions	2	virtual	5
deliver	3	dysplasia	9	meaw	2	assessed	5	supported	2	voxelbased	5
delivering	3	elizabeth	9	medical	2	atypical	5	surgeryfirst	2	width	5
difficult	3	experimental	9	merging	2	bclp	5	suture	2	abo	4
discipline	3	guilherme	9	mershon	2	behavior	5	tales	2	acid	4
dso	3	habit	9	microimplant	2	bicuspid	5	talking	2	activity	4
efficiencies	3	head	9	microimplants	2	black	5	technique	2	african	4
elevate	3	headgear	9	microosteoperforations	2	borges	5	technologies	2	agreement	4
email	3	ilhan	9	microvibration	2	canuto	5	teens	2	aguilar	4
engine	3	infiltration	9	mind	2	carolina	5	therapeutic	2	airways	4
enjoy	3	interarch	9	minimizing	2	carvalho	5	three	2	akcam	4
establishing	3	irradiation	9	miniplate	2	clear	5	thrive	2	alves	4
european	3	joão	9	model	2	combination	5	timing	2	antibacterial	4
evaluating	3	liu	9	moments	2	commercial	5	today’s	2	ariel	4
exam	3	lópez	9	motivation	2	compared	5	transformation	2	asian	4
excellent	3	marichi	9	move	2	complexity	5	treat	2	autotransplantation	4
excess	3	masticatory	9	moving	2	complicated	5	treated	2	bancha	4
expedited	3	maxillomandibular	9	myth	2	components	5	treatments	2	behavior	4
exploration	3	maximum	9	necessary	2	condition	5	trending	2	bellinipereira	4
external	3	means	9	next	2	constriction	5	tricks	2	benitez	4
extrusion	3	mendieta	9	nightguard	2	cruz	5	truth	2	betatitanium	4
faces	3	mice	9	noncompliance	2	curve	5	turning	2	biotype	4
factor	3	microosteoperforations	9	nonextraction	2	customized	5	two	2	blood	4
failures	3	network	9	nongrowing	2	davicino	5	types	2	breathing	4
families	3	neves	9	numbers	2	david	5	uncommon	2	brito	4
family	3	obtained	9	offices	2	decay	5	upload	2	bumper	4
fast	3	old	9	oil	2	determine	5	upper	2	carla	4
fear	3	passive	9	openbite	2	determined	5	utilizing	2	carriere	4
flow	3	pretreatment	9	optimization	2	distalizer	5	value	2	cell	4
focused	3	radiographs	9	oriented	2	duration	5	verbal	2	center	4
followup	3	relationships	9	orthodontia	2	electron	5	vibration	2	chairat	4
formation	3	roth	9	osteoarthritis	2	expanders	5	volume	2	charoemratrote	4
function	3	ruiz	9	overcome	2	extrusion	5	way	2	chemical	4
gap	3	sanchez	9	panic	2	factor	5	whys	2	chin	4
genetics	3	scans	9	panoramic	2	fernández	5	will	2	chopra	4
going	3	segmental	9	part	2	flavia	5	wires	2	compensation	4
graft	3	slow	9	people	2	fluid	5	without	2	complexity	4
gummy	3	souza	9	periodontally	2	frequency	5	work	2	compromised	4
habits	3	spring	9	periodontium	2	friction	5	working	2	computerized	4
hackers	3	stainless	9	permanent	2	gomes	5	wrong	2	contact	4
help	3	supernumerary	9	personal	2	gomez	5	youre	2	continuous	4
hypoplasia	3	surfaces	9	phase	2	goto	5	aao’s	1	costs	4
impressions	3	tania	9	photobiomodulation	2	graft	5	abrasion	1	cpalatal	4
increase	3	thermoplastic	9	pick	2	grafting	5	abuse	1	crest	4
inhouse	3	times	9	piezocision	2	guadalajara	5	accelerating	1	cytotoxicity	4
innovation	3	trauma	9	place	2	guimarães	5	acceleration	1	david	4
inside	3	treat	9	plastic	2	hee	5	account	1	deformation	4
instrument	3	treating	9	plate	2	henrique	5	accountability	1	degree	4
intervention	3	twinblock	9	postsurgical	2	herrera	5	accuracy	1	diabetes	4
job	3	uclp	9	premolar	2	histological	5	acing	1	diagnosis	4
joint	3	widths	9	presurgical	2	hoijeong	5	acquired	1	diagnostic	4
juvenile	3	zirconia	9	principles	2	hyperplasia	5	action	1	diastema	4
keep	3	zygomatic	9	proactive	2	hypoplasia	5	activity	1	div	4
keynote	3	–	9	procedure	2	image	5	address	1	dynamics	4
knowledge	3	agreement	8	procedures	2	implications	5	adipogenesis	1	eduardo	4
language	3	aguilar	8	process	2	indicator	5	adolescents	1	examination	4
lead	3	andrade	8	professional	2	individual	5	ads	1	excess	4
leadership	3	bclp	8	professionals	2	infiltration	5	advances	1	excessive	4
level	3	betatitanium	8	profile	2	injection	5	advantages	1	extract	4
literature	3	bosio	8	profit	2	interarch	5	affect	1	fabrication	4
live	3	brazilian	8	protraction	2	invitro	5	ages	1	felipe	4
living	3	bronfman	8	put	2	jasper	5	aids	1	females	4
loading	3	bruno	8	putting	2	jet	5	aim	1	fernandes	4
looking	3	cantilever	8	quality	2	josé	5	airwaycentered	1	flores	4
love	3	cell	8	quantification	2	joão	5	alendronate	1	geometric	4
makes	3	chin	8	raise	2	juliana	5	alexa	1	gutiérrez	4
mandible	3	compliance	8	raising	2	karine	5	alignment	1	guzman	4
market	3	constriction	8	reality	2	labial	5	alone	1	harewood	4
match	3	corrective	8	receivables	2	led	5	alternative	1	hernandez	4
mean	3	covid	8	recent	2	leveling	5	altruistic	1	hernández	4
members	3	decay	8	recession	2	linear	5	always	1	hyperdivergent	4
metrics	3	deciduous	8	records	2	liu	5	american	1	iatrogenic	4
mice	3	defect	8	reduce	2	loading	5	analysis	1	ibarra	4
midfacial	3	demineralization	8	referrals	2	lucia	5	analytics	1	idiopathic	4
millennials	3	diaz	8	regeneration	2	luz	5	analyzing	1	importance	4
mind	3	dprinted	8	relationship	2	manosudprasit	5	anatomy	1	incorporated	4
mistakes	3	duration	8	remodeling	2	maringá	5	anchored	1	infiltration	4
moments	3	díaz	8	removable	2	masseter	5	ankylosed	1	information	4
money	3	electron	8	replace	2	masticatory	5	another	1	infrazygomatic	4
mse	3	expanders	8	resin	2	matias	5	answer	1	interarch	4
national	3	ferreira	8	resolution	2	maturity	5	antiarthritic	1	jorge	4
noncompliance	3	fluid	8	resolving	2	mayara	5	antiinflammatory	1	joão	4
nonextraction	3	fluoride	8	restore	2	mice	5	antimicrobial	1	jumper	4
offices	3	fracture	8	retainer	2	miyazawa	5	apart	1	june	4
oil	3	frequency	8	reviews	2	moderate	5	apex	1	jung	4
optimize	3	garcía	8	revolution	2	nabiev	5	app	1	junior	4
oriented	3	graft	8	rewards	2	navarro	5	appears	1	karina	4
orthodontically	3	guimarães	8	ritzcarlton	2	need	5	application	1	kevin	4
osa	3	guzman	8	rotation	2	nickel	5	appointment	1	korean	4
osteoarthritis	3	henrique	8	rpe	2	norms	5	arches	1	kyungmin	4
overview	3	histological	8	safety	2	option	5	archwires	1	liu	4
pain	3	hyperdivergent	8	sailing	2	osa	5	arcs	1	lopez	4
panoramic	3	identification	8	sales	2	osteogenic	5	area	1	mario	4
periodontally	3	idiopathic	8	salzmann	2	pablo	5	arranging	1	masticatory	4
personality	3	immediate	8	savvy	2	perez	5	arrived	1	measurement	4
photobiomodulation	3	implications	8	say	2	phase	5	arthritis	1	meaw	4
pictures	3	invitro	8	scanners	2	plasma	5	artistry	1	melissa	4
position	3	jang	8	scenarios	2	positions	5	aspects	1	mice	4
positive	3	jasper	8	secret	2	potential	5	assess	1	micro	4
postsurgical	3	john	8	secrets	2	presentation	5	assist	1	microimplant	4
potential	3	karina	8	security	2	pretreatment	5	assistance	1	minimal	4
predictions	3	led	8	shift	2	primers	5	asymmetries	1	miniplates	4
presentation	3	left	8	shoot	2	proliferation	5	athlete	1	minji	4
presurgical	3	ligating	8	signaling	2	region	5	attacking	1	miranda	4
private	3	maloclussion	8	simplifying	2	repositioning	5	attacks	1	modeling	4
proactive	3	martin	8	sites	2	resins	5	attitude…	1	month	4
professionals	3	material	8	slow	2	resistant	5	augmentation	1	moro	4
profile	3	matthew	8	small	2	retained	5	augmented	1	mouth	4
profit	3	maturity	8	smart	2	robin	5	autologous	1	nasomaxillary	4
protocols	3	mauricio	8	smiling	2	sanchez	5	automated	1	nerve	4
radiographs	3	measurement	8	smooth	2	santos	5	autophagy	1	oropharyngeal	4
raising	3	michael	8	solid	2	scan	5	autotransplantations	1	orthosurgical	4
randomized	3	miniplates	8	solution	2	schwartz	5	autotransplants	1	osteogenesis	4
ready	3	miniscrewassisted	8	solving	2	six	5	avoiding	1	paz	4
recession	3	miranda	8	something	2	skull	5	awareness	1	perceived	4
referral	3	moreira	8	source	2	speech	5	back	1	performed	4
referrals	3	moro	8	speak	2	spring	5	balancing	1	periodontitis	4
relationship	3	need	8	spots	2	stage	5	bamp	1	peter	4
replace	3	nickel	8	stable	2	submitted	5	basics	1	photobiomodulation	4
resolving	3	optimal	8	standard	2	support	5	bears	1	physical	4
restorative	3	orlando	8	standards	2	symptoms	5	become	1	piezocision	4
revisited	3	orozco	8	starts	2	tarek	5	beginning	1	piezoelectric	4
revolution	3	polymorphisms	8	statistical	2	thai	5	benefits	1	plaque	4
rewards	3	positions	8	sterilization	2	thamer	5	besides	1	poletto	4
rotation	3	pradeep	8	story	2	thermoplastic	5	bets	1	posttreatment	4
rotations	3	produced	8	straight	2	tongue	5	biggest	1	predict	4
safety	3	profiles	8	style	2	traditional	5	bill	1	preference	4
sagittal	3	qualitative	8	suresmile®	2	twinblock	5	bimaxillary	1	presence	4
satisfaction	3	radiography	8	surgeons	2	vertebrae	5	biologic	1	pretreatment	4
say	3	ramirez	8	suture	2	virtual	5	biomarkers	1	profiles	4
scope	3	regeneration	8	syndrome	2	visual	5	biomechanical	1	program	4
score	3	region	8	tadsupported	2	yagci	5	birth	1	prosthesis	4
screws	3	repair	8	taking	2	yilmaz	5	bites	1	radiography	4
seven	3	repositioning	8	talk	2	zirconia	5	blend	1	reduce	4
short	3	resistant	8	teams	2	absence	4	blindspots	1	reis	4
show	3	reverse	8	tech	2	acrylic	4	bloopers	1	removable	4
side	3	ridge	8	teenagers	2	activator	4	blueprint	1	reyes	4
sites	3	roberta	8	three	2	adhesion	4	blunders	1	ricardo	4
size	3	rojas	8	thrive	2	adjacent	4	bmpmediated	1	rme	4
solid	3	santos	8	today	2	affecting	4	bmpplga	1	roberta	4
solving	3	saudi	8	tomography	2	agreement	4	bodily	1	rohit	4
specialty	3	scan	8	tomorrows	2	aguilar	4	body	1	rojo	4
stay	3	segment	8	tough	2	ahmad	4	bony	1	role	4
style	3	simulation	8	tracking	2	alfredo	4	book	1	samruajbenjakun	4
sued	3	spee	8	training	2	alternate	4	borne	1	sanchez	4
tadsupported	3	splitmouth	8	transition	2	anatomy	4	bracesteledentistry	1	scanner	4
talk	3	standard	8	trauma	2	anchor	4	brain	1	screw	4
talking	3	students	8	turning	2	animal	4	breaks	1	segment	4
tech	3	suzuki	8	tweet	2	ankylosed	4	breakthroughs	1	segmented	4
teens	3	tanaka	8	uncertainty	2	approaches	4	bridge	1	silvio	4
temporary	3	utilizing	8	unlock	2	around	4	brilliant	1	simulation	4
things	3	variations	8	upload	2	arthritis	4	budget	1	sliding	4
timing	3	vibration	8	wisdom	2	auxiliary	4	budgets	1	spee	4
tomography	3	won	8	wrong	2	baek	4	burnout	1	spring	4
topics	3	yalcin	8	young	2	ballesteros	4	busy	1	springs	4
torque	3	yilmaz	8	aaos	1	bayome	4	buy	1	standard	4
tough	3	ability	7	abnormalities	1	beauty	4	buying	1	steel	4
traditional	3	acceptance	7	abo	1	beta	4	buzzfeed	1	stimulation	4
training	3	adjacent	7	accelerates	1	betatitanium	4	camp	1	stone	4
transition	3	african	7	accomplishing	1	beti	4	campaigns	1	structure	4
treatments	3	airways	7	accountability	1	bianchi	4	caninelateral	1	surgeries	4
two	3	alginate	7	accumulating	1	bicuspids	4	cant	1	tandon	4
uncertainty	3	alterations	7	achieving	1	bimaxillary	4	canting	1	testing	4
verbal	3	altramec	7	across	1	biofilm	4	capacity	1	thermal	4
vision	3	amount	7	acrylic	1	biopotentials	4	capitol	1	thermoplastic	4
visits	3	anchor	7	act	1	body	4	card	1	titanium	4
wait	3	ankylosed	7	active	1	bono	4	cars	1	tmd	4
website	3	arthritis	7	activity	1	botulinum	4	casebased	1	tomographic	4
whys	3	axis	7	actn	1	boyd	4	catastrophes	1	transcutaneous	4
win	3	baleskogan	7	additive	1	bressane	4	catch	1	transfer	4
wisdom	3	bauru	7	adjacent	1	camila	4	cause	1	twinblock	4
aaof	2	bilaterally	7	adolescent	1	carneiro	4	cell	1	unique	4
accountability	2	black	7	adolescents	1	castanha	4	centered	1	usa	4
accounting	2	brito	7	advancement	1	casts	4	central	1	validity	4
achievements	2	camila	7	advancing	1	cell	4	cents	1	variables	4
activity	2	carmen	7	advansync™	1	chains	4	ceo	1	villegas	4
adolescents	2	chairat	7	advantage	1	characterization	4	cephalometrics	1	woowon	4
advancements	2	charoemratrote	7	advertising	1	cheng	4	cephalometry	1	zirconia	4
aesthetics	2	cheng	7	advice	1	child	4	chains	1	abdelkarim	3
affecting	2	chopra	7	aesthetic	1	chin	4	chances	1	actual	3
alone	2	claudia	7	affects	1	claudia	4	child	1	adjacent	3
altering	2	components	7	afford	1	clp	4	chin	1	aged	3
always	2	comprehensive	7	affordable	1	coating	4	chlorhexidine	1	aging	3
anchor	2	computerized	7	agenesis	1	comparisons	4	chondrocytes	1	aided	3
ankylosed	2	contact	7	ahead	1	complex	4	choose	1	alberto	3
ankylosis	2	dagsuyu	7	airflow	1	complications	4	choosing	1	alejandro	3
apical	2	decortication	7	air orthodontic	1	congenital	4	cii	1	alessandra	3
app	2	del	7	alchemy	1	construction	4	clarity	1	alexander	3
appearance	2	diabetes	7	allergy	1	cranial	4	clefts	1	aliagadel	3
arranging	2	diagnostic	7	allinone	1	crevicular	4	climbing	1	alteration	3
assess	2	diego	7	alone	1	curing	4	clinician	1	analyses	3
assessing	2	disc	7	along	1	cuspid	4	close	1	anatomic	3
attackers	2	dolphin	7	already	1	daniele	4	closed	1	anatomical	3
augmentation	2	features	7	alteration	1	danielle	4	closing	1	anchor	3
autistic	2	females	7	altered	1	data	4	clothes	1	andrade	3
avoided	2	flavia	7	always	1	decision	4	coach	1	andrew	3
avoiding	2	flores	7	america’s	1	deficiency	4	coaching	1	anil	3
away	2	forms	7	anatomic	1	degradation	4	coatings	1	ankylosed	3
back	2	friction	7	andor	1	dentistry	4	collaboration	1	anna	3
become	2	gender	7	animals	1	dentists	4	combination	1	antelo	3
beginning	2	gil	7	ankylosed	1	diego	4	comes	1	antonio	3
bends	2	gomes	7	anomaly	1	discrepancies	4	coming	1	anxiety	3
benefit	2	grafting	7	answerman	1	disorder	4	communicating	1	ardeshna	3
biggest	2	hernandez	7	antenna	1	dolphin	4	compensation	1	ariana	3
biologic	2	herrera	7	anticipated	1	education	4	competition	1	aron	3
botox	2	ideal	7	anticipating	1	efficient	4	complainers	1	arthritis	3
bottom	2	impression	7	anymore	1	egyptian	4	complement	1	asymmetrical	3
boundaries	2	jaime	7	apathy	1	elizabeth	4	complexities	1	attachment	3
bray	2	japanese	7	apoee	1	elvan	4	compliant	1	avila	3
bridge	2	jones	7	app	1	epithelial	4	complication	1	bacterial	3
buckle	2	juliana	7	appealing	1	ersoz	4	components	1	bandadi	3
bulletproof	2	juvenile	7	appliance™	1	estimation	4	compromised	1	bariani	3
buzz	2	levels	7	applicable	1	evaluate	4	computed	1	basal	3
bye	2	londrina	7	applied	1	experimental	4	computing	1	bastiani	3
byob	2	lopez	7	applying	1	exposure	4	congenitally	1	batista	3
call	2	lorena	7	archwire	1	fabiana	4	connection	1	bclp	3
capital	2	mario	7	archwise	1	fabiola	4	cons	1	beatriz	3
cartilage	2	mayara	7	arranging	1	features	4	consider	1	bending	3
cause	2	melissa	7	articular	1	fibroblasts	4	consistent	1	berza	3
center	2	menezes	7	ask	1	forms	4	consonant	1	betina	3
centered	2	min	7	asked	1	full	4	constriction	1	biofunctional	3
cephalometrics	2	modification	7	asking	1	gender	4	constructs	1	biological	3
cervical	2	mohamed	7	assertively	1	grading	4	consultations	1	bionator	3
challenge	2	morales	7	assess	1	gradual	4	consumer	1	bioprogressive	3
chance	2	motion	7	assessment	1	groups	4	containing	1	biprotrusion	3
changers	2	multiloop	7	asset	1	gustavo	4	continue	1	bolton	3
charting	2	murilo	7	associate	1	guzman	4	continuous	1	braces	3
child	2	mustafa	7	associated	1	healthrelated	4	contrasted	1	buccolingual	3
clinician’s	2	neural	7	association	1	height	4	contributions	1	buddhapoom	3
closing	2	oltramarinavarro	7	assymetry	1	highangle	4	conversations	1	buildups	3
combination	2	oropharyngeal	7	atrophic	1	hiromi	4	conversions	1	cadcam	3
come	2	orthosurgical	7	attenuation	1	hispanic	4	cool	1	camacho	3
communicate	2	pablo	7	attract	1	horizontal	4	coordinating	1	camila	3
comparison	2	perceptions	7	attracting	1	hwa	4	core	1	caries	3
compensation	2	piezocision	7	attractiveness	1	hyoid	4	corporate	1	carrillo	3
complainers	2	preference	7	augmentation	1	hyperdivergent	4	correcting	1	castillo	3
complaint	2	presence	7	avoiding	1	hyrax	4	corrections	1	castro	3
computing	2	prior	7	awda	1	icon	4	corrector	1	cecilia	3
concerns	2	process	7	axe	1	idiopathic	4	cost	1	celina	3
concurrent	2	program	7	back	1	impaction	4	costbenefit	1	cement	3
conditions	2	ramírez	7	balance	1	impression	4	counterclockwise	1	centric	3
confidence	2	raquel	7	balanced	1	indian	4	counts	1	cephalogram	3
connect	2	rat	7	bank	1	indicators	4	courageous	1	cephalograms	3
consider	2	reis	7	bar	1	intensity	4	cows	1	cervical	3
containing	2	release	7	base	1	intermaxillary	4	crash	1	cesar	3
continue	2	robert	7	basis	1	isman	4	crazy	1	challenges	3
controlled	2	robin	7	beagle	1	isolated	4	criticalsize	1	cheng	3
controversies	2	rohit	7	beauty	1	jeon	4	crossbow	1	chronological	3
controversy	2	schwartz	7	become	1	jeong	4	crowd	1	cinthya	3
convert	2	screw	7	beginning	1	jessica	4	crypt	1	claudia	3
cooperation	2	sequence	7	behaviors	1	jin	4	current	1	color	3
coordinators	2	single	7	behind	1	jinhyoung	4	curve	1	compressive	3
correcting	2	skeletally	7	bells	1	junqueira	4	cybersecurity	1	computer	3
corrections	2	skull	7	benchmarks	1	kanomi	4	cycle	1	condyle	3
counterclockwise	2	stone	7	bend	1	karina	4	dance	1	condylectomy	3
counterpoint	2	suhani	7	better	1	klimova	4	dare	1	considerations	3
counts	2	testing	7	big	1	kook	4	datadriven	1	constriction	3
couple	2	thiago	7	biggest	1	kouznetsova	4	david	1	controls	3
crazy	2	tissues	7	binding	1	landmarks	4	day	1	convolutional	3
creates	2	tolar	7	biologic	1	laterognathia	4	dealing	1	correct	3
creative	2	toxin	7	biologically	1	levels	4	decades	1	corridor	3
customizing	2	transfer	7	biomaterials	1	ligatures	4	deciduous	1	costa	3
deficiencies	2	twins	7	biometrics	1	lucas	4	decimate	1	covarrubias	3
deficiency	2	university	7	biotechnology	1	luciane	4	decision	1	célia	3
degeneration	2	untreated	7	biphasic	1	luiz	4	decisions	1	damages	3
demineralized	2	wangsrimongkol	7	bird	1	magnetic	4	dedicated	1	daniel	3
dentolegal	2	wear	7	blending	1	mahfouz	4	deepbite	1	deborah	3
determine	2	absence	6	blogs	1	maloclusion	4	defect	1	decay	3
developments	2	acid	6	blush	1	mara	4	defects	1	design	3
devices	2	acrylic	6	bmi	1	marcelo	4	defenses	1	detection	3
diagnosing	2	ahmad	6	board	1	marcos	4	deficiencies	1	diana	3
diagnostics	2	alexander	6	boiling	1	mariana	4	definitive	1	dias	3
different	2	anatomical	6	boneanchored	1	markers	4	deformities	1	diego	3
differently	2	appearance	6	bookers	1	martinez	4	degenerative	1	distance	3
dilemmas	2	applications	6	born	1	maría	4	delicate	1	dolphin	3
discoveries	2	assessed	6	boss	1	mbt	4	deliver	1	double	3
discussion	2	asymmetrical	6	botulinum	1	measurement	4	demand…	1	driven	3
disney	2	auxiliary	6	boundary	1	mehmet	4	dentist	1	duration	3
displacement	2	beauty	6	branded	1	mesaros	4	dentitions	1	dysplasia	3
distract	2	berza	6	bread	1	mesenchymal	4	dentoskeletal	1	ectodermal	3
documentation	2	bianchi	6	breakdown	1	mesial	4	deny	1	electrical	3
doesn’t	2	bicuspids	6	breaking	1	mesialization	4	deproteinization	1	electron	3
dollars	2	bionator	6	breakthrough	1	metaanalysis	4	designing	1	elements	3
dont	2	blood	6	breathingcompromised	1	miniplate	4	destination	1	elham	3
duration	2	bono	6	breathtaking	1	miniplates	4	destructive	1	elise	3
earr	2	botulinum	6	bridge	1	miranda	4	detail	1	end	3
ectopic	2	bumper	6	bridging	1	modification	4	details	1	enhancing	3
education	2	cadcam	6	brief	1	months	4	determine	1	essix	3
effectiveness	2	care	6	bring	1	morales	4	developing	1	etching	3
efficiently	2	carriere	6	bringing	1	moresca	4	developments	1	eto	3
effort	2	carvalho	6	broken	1	moro	4	deviations	1	expanders	3
elderly	2	castillo	6	buccal	1	morphological	4	devil	1	faces	3
electronic	2	center	6	buck	1	movements	4	diagnostic	1	fatigue	3
elements	2	cesar	6	business	1	mri	4	diagnostics	1	fatima	3
elite	2	chains	6	butter	1	muscles	4	die	1	features	3
embezzlement	2	chronological	6	bypassing	1	onem	4	differentiating	1	filling	3
employment	2	collapse	6	byproduct	1	orofacial	4	differentiators	1	film	3
end	2	commercial	6	camouflaging	1	oropeza	4	digitally	1	final	3
energy	2	comparisons	6	campaign	1	orthognatic	4	dilemmas	1	flaviana	3
engage	2	complications	6	candidate	1	osteoblast	4	direct	1	flavio	3
engaging	2	compromised	6	cants	1	otm	4	disc	1	flow	3
enhanced	2	computer	6	capabilities	1	ozge	4	discoveries	1	fluid	3
enhancing	2	congenital	6	capture	1	palomo	4	discrepancy	1	fluorescence	3
ensure	2	correct	6	carnegie	1	perceptions	4	discussion	1	forehead	3
entire	2	corrector	6	carriere	1	periodontally	4	diseasemodifying	1	formation	3
essence	2	covarrubias	6	cash	1	photographic	4	diseases	1	forms	3
essentials	2	data	6	cause	1	pieri	4	disinfection	1	frequency	3
essix	2	davicino	6	causes	1	pinzan	4	dismissing	1	gabriel	3
establish	2	decision	6	cdc	1	platelet	4	displacement	1	garza	3
ethical	2	deformation	6	cellular	1	populations	4	disruptive	1	gender	3
ethics	2	degree	6	centered	1	porion	4	distracted	1	glossectomy	3
everything	2	dentistry	6	centric	1	post	4	div	1	gonzalo	3
exceptional	2	dentists	6	century	1	postretention	4	diversity	1	graft	3
expander	2	determine	6	cephalometric	1	preadjusted	4	divide	1	great	3
expect	2	diana	6	cephalometrics	1	predictors	4	division	1	group	3
exposure	2	dias	6	certification	1	primer	4	diy	1	guadalupe	3
extraalveolar	2	differences	6	champion	1	procedures	4	doctorpatient	1	guide	3
extraordinary	2	discomfort	6	champions	1	process	4	doctors	1	guilherme	3
facilitate	2	discrepancies	6	change	1	profiles	4	doctorstaff	1	guimarães	3
fact	2	disjunction	6	characteristics	1	proportions	4	doctortc	1	haas	3
fallacies	2	disorder	6	chart	1	protrusion	4	doctor’s	1	heat	3
fantastic	2	enmasse	6	check	1	pupulim	4	donor	1	henrique	3
find	2	estimation	6	checklist	1	radiographs	4	dont	1	histological	3
fire	2	evaluate	6	child	1	radiography	4	dos	1	hsinchung	3
fitness	2	evaluated	6	circle	1	rare	4	double	1	hung	3
fitting	2	examination	6	circles	1	rat	4	drastic	1	hussain	3
focus	2	excessive	6	claim	1	rating	4	drives	1	imperfecta	3
food	2	exposure	6	classification	1	ratio	4	drug	1	implantation	3
forensic	2	fabiana	6	climb	1	raveli	4	dso…	1	implications	3
forward	2	fabrication	6	clinic	1	residents	4	duration	1	impression	3
four	2	final	6	clinicians	1	retrusion	4	dysfunction	1	including	3
front	2	five	6	closing	1	rheumatoid	4	dysmorphism	1	increased	3
fueling	2	full	6	clues	1	ricketts	4	dysplasia	1	inferior	3
full	2	geometric	6	coding	1	rivera	4	eat	1	inflammatory	3
fully	2	gomez	6	collaborative	1	rizzo	4	economic	1	intercanine	3
fundamentals	2	grading	6	collections	1	robert	4	economy	1	interceptive	3
futureproof	2	healing	6	color	1	roberta	4	ectopic	1	intervention	3
gadgets	2	heat	6	combination	1	rotation	4	edge	1	investigating	3
genioplasty	2	hee	6	community	1	roughness	4	education	1	invitro	3
glass	2	hernández	6	compensation	1	rusanova	4	effectiveness	1	ismael	3
google	2	highangle	6	compete	1	sample	4	efficacy	1	jacqueline	3
grafting	2	horizontal	6	complainers	1	sara	4	efficiently	1	jasper	3
group	2	hyoid	6	complaints	1	scanners	4	egfl	1	jaws	3
guaranteed	2	hypodontia	6	completely	1	scores	4	elastics	1	jeongsub	3
guided	2	imperfecta	6	complex orthognathic surgical cases	1	sectional	4	elastomeric	1	jig	3
hands	2	increased	6	complicated	1	segment	4	elements	1	jiménez	3
happiness	2	indicators	6	compromise	1	selfetch	4	elite	1	kaen	3
harry	2	individual	6	compromising	1	sella	4	elusive	1	katia	3
healthcare	2	inflammatory	6	computer	1	shift	4	embezzler	1	katie	3
healthy	2	intelligence	6	computers	1	significant	4	embrace	1	khon	3
heaven	2	jeongsub	6	computing	1	simone	4	embracing	1	labially	3
hellman	2	jorge	6	concerning	1	simulation	4	emperors	1	landmark	3
hidden	2	junior	6	condyle	1	sinus	4	employees	1	led	3
higher	2	klimova	6	confidentiality	1	siqueira	4	empowered	1	lefort	3
highly	2	knowledge	6	confidently	1	solution	4	enamel	1	lesion	3
history	2	lai	6	conflicts	1	spee	4	end	1	levels	3
horrendenoma	2	landmark	6	confluence	1	splint	4	enemy	1	lippalate	3
hows	2	landmarks	6	confront	1	spurs	4	energy	1	lithium	3
human	2	linear	6	consecutive	1	standard	4	engineering	1	loop	3
iatrogenic	2	load	6	consent	1	suhani	4	enhancing	1	low	3
impactions	2	males	6	consequences	1	sumi	4	enjoy	1	luciana	3
implementing	2	maloclusion	6	conservative	1	sun	4	enjoyment	1	ludmila	3
impression	2	manual	6	consider	1	superimposition	4	enough	1	maldonado	3
improvement	2	marcos	6	considering	1	superior	4	enter	1	male	3
inbrace	2	matias	6	consistency	1	symphysis	4	entire	1	males	3
inclination	2	mesial	6	consistenly	1	tatiana	4	envoi	1	manual	3
increased	2	micro	6	consult	1	temperature	4	epa	1	manuel	3
induced	2	minimal	6	containing	1	tensile	4	ergonomic	1	maranhão	3
infant	2	miniplate	6	contemplative	1	therapeutic	4	eruptive	1	marichi	3
infiltration	2	modeling	6	continue	1	thiago	4	essence	1	martínez	3
inoffice	2	months	6	contribution	1	tissues	4	establish	1	maturity	3
insideout	2	moreno	6	controlling	1	topcuoglu	4	ethics	1	maximum	3
integrated	2	moura	6	conundrum	1	total	4	etiology	1	measures	3
integration	2	movements	6	convergence	1	toxin	4	evaluated	1	medicaid	3
interceptive	2	mri	6	cooperative	1	transversal	4	evaluating	1	megan	3
internet	2	muñoz	6	cornerstone	1	turcica	4	everything	1	meira	3
interventions	2	nabiev	6	correcting	1	turkey	4	evidencebased	1	microimplantassisted	3
investment	2	natsumeda	6	corrections	1	turkish	4	evils	1	microosteoperforation	3
joy	2	navarro	6	corrective	1	twins	4	evolving	1	miniscrewsupported	3
kaboom	2	nongrowing	6	correctng	1	uclp	4	examine	1	modification	3
keeping	2	options	6	correlates	1	undergoing	4	exams	1	modifications	3
laboratory	2	orthopedics	6	cortical	1	university	4	excess	1	monica	3
lane	2	osa	6	corticotomy	1	untreated	4	expanders	1	monocrystalline	3
last	2	osteoblasts	6	corticotomyassisted	1	valdivia	4	expect	1	morales	3
law	2	ozge	6	corticotomyfacilitated	1	via	4	expedited	1	moreno	3
leaders	2	patricia	6	costeffective	1	vázquez	4	expenses	1	morphometric	3
leading	2	perceived	6	counterclockwise	1	wang	4	experiences	1	moura	3
leads	2	performance	6	counting	1	wangsrimongkol	4	explosive	1	mouthwashes	3
lets	2	perspective	6	counts	1	abrão	3	express	1	mse	3
ligation	2	photobiomodulation	6	cracking	1	acceptability	3	external	1	nandish	3
light	2	physical	6	cranial	1	adriana	3	extraalveolar	1	natalie	3
limitations	2	pieri	6	craniosynostosis	1	aesthetics	3	extraordinary	1	nathan	3
limited	2	pierre	6	crazy	1	affected	3	extrusion	1	national	3
localized	2	pinzanvercelino	6	credibly	1	affects	3	exvivo	1	natural	3
lost	2	plaque	6	crevicular	1	african	3	faces	1	need	3
low	2	plasma	6	crew	1	aid	3	facially	1	nickel	3
maalox	2	platelet	6	criteria	1	airways	3	failures	1	nogueira	3
magic	2	poletto	6	critical	1	albarakati	3	fairly	1	nongrowing	3
maintain	2	postorthodontic	6	crooked	1	alexander	3	fall	1	objective	3
maintaining	2	postretention	6	crowding	1	alexandre	3	fallacies	1	obtained	3
malpractice	2	posttreatment	6	crown	1	alloy	3	fashion	1	ochoa	3
maturation	2	pre	6	cry	1	alqawasmi	3	fastmoving	1	ogs	3
maxillomandibular	2	preadjusted	6	culture	1	alvarez	3	favor	1	olga	3
meaw	2	precision	6	cup	1	amelogenesis	3	fcs	1	options	3
mechanical	2	primers	6	customer’s	1	anatomical	3	fda	1	orientation	3
mechanism	2	procedures	6	custommade	1	anca	3	figures	1	orthotain	3
meeting	2	proportions	6	dale	1	anchoraged	3	fill	1	osteoarthritis	3
member	2	rare	6	damage	1	andor	3	filled	1	osteoblasts	3
memorial	2	ratio	6	darkly	1	angiogenesis	3	financials	1	othman	3
mentors	2	reproducibility	6	dat	1	angles	3	finding	1	ozone	3
merging	2	resins	6	dazzling	1	angulations	3	finetuning	1	pacheco	3
microimplants	2	retrusion	6	debate	1	angyalka	3	fisch	1	padilla	3
microosteoperforations	2	rheumatoid	6	decade	1	ankylosis	3	five	1	pamela	3
microrna	2	rivera	6	decisionmaking	1	antonella	3	flexible	1	pandemic	3
microvibration	2	rizzo	6	decorticationfacilitated	1	applied	3	flight	1	paoo	3
middle	2	rodriguez	6	decrease	1	arches	3	followed	1	pedro	3
milo	2	roots	6	defending	1	areas	3	followups	1	peloso	3
miniimplant	2	rotation	6	deficiencies	1	arm	3	footprint	1	perceptions	3
minimizing	2	roughness	6	deflect	1	armando	3	forbidden	1	perforation	3
mobile	2	rpe	6	defuse	1	arthur	3	forever	1	performance	3
modalities	2	ruíz	6	delight	1	artificial	3	forgotten	1	perspective	3
moms	2	sample	6	delivered	1	assess	3	form	1	photocatalytic	3
monumental	2	sawsan	6	demanding	1	assis	3	formulations	1	pinzanvercelino	3
morning	2	scanners	6	dentistry’s	1	asthmatic	3	forsus	1	placed	3
motivate	2	scores	6	dentists	1	asymmetrical	3	forward	1	planned	3
moves	2	segatto	6	dependent	1	asymmetries	3	foster	1	polycrystalline	3
moving	2	segmented	6	dermatologic	1	atrophic	3	foundation	1	porto	3
much	2	shift	6	desirable	1	axial	3	four	1	positions	3
multidisciplinary	2	side	6	detect	1	bar	3	fracture	1	powerscope	3
mutilated	2	silvia	6	detection	1	barrera	3	free	1	practitioners	3
myth	2	site	6	determinants	1	bases	3	friendships	1	precision	3
necessary	2	six	6	determination	1	behzad	3	frontier	1	predictive	3
nightguard	2	spaces	6	determine	1	bellini	3	fueling	1	pressure	3
ninja	2	splint	6	determined	1	benefits	3	full	1	prevention	3
nongrowing	2	springs	6	developments	1	berza	3	fun	1	printing	3
normal	2	submitted	6	diagnostics	1	best	3	function	1	process	3
numbers	2	support	6	diameter	1	bezerra	3	fundamentals	1	programs	3
observation	2	tabbaa	6	didn’t	1	biochemical	3	future…	1	proximity	3
optimization	2	tandon	6	differential	1	biocompatibility	3	generating	1	pull	3
optimized	2	tanne	6	difficult	1	biomechanical	3	generations	1	rat	3
orthodontia	2	tarek	6	dilacerate	1	biomechanics	3	genioplasty	1	rectangular	3
orthodontist’s	2	tatiana	6	dilemma	1	bionator	3	giant	1	regarding	3
orthoperio	2	temperature	6	dilemmas	1	bisphosphonate	3	gingival	1	region	3
orthorestorative	2	test	6	diode	1	bonacin	3	giving	1	registration	3
overcome	2	therapeutic	6	directtoconsumer	1	boneanchored	3	global	1	relationships	3
overjet	2	thongudomporn	6	disarm	1	boneborne	3	goal	1	remineralization	3
pack	2	transversal	6	discoveries	1	boonsiva	3	going	1	renan	3
panic	2	turkish	6	discovering	1	bosio	3	goliaths	1	replacement	3
paradigms	2	udom	6	discussion	1	bramante	3	goodwill	1	reports	3
passion	2	variables	6	displacement	1	brito	3	grading	1	repositioning	3
past	2	vertebrae	6	distal	1	bruno	3	graft	1	reproducibility	3
periodontium	2	vinicius	6	distinctions	1	bruxism	3	ground	1	research	3
personalized	2	wang	6	distorted	1	burcu	3	guard	1	resistant	3
perspectives	2	abdullah	5	doctortime	1	burs	3	guessing	1	result	3
pharmaceutics	2	activator	5	domain	1	cadcam	3	guidance	1	results	3
photogrammetry	2	activity	5	dominate	1	calcification	3	guided	1	rita	3
photos	2	affected	5	dont	1	calil	3	gummy	1	robert	3
pick	2	aged	5	doors	1	canal	3	gun”	1	rocha	3
piezocision	2	ahn	5	dose	1	cant	3	habitually	1	rodríguez	3
planned	2	aided	5	dreams	1	carlucci	3	hacked	1	roots	3
plans	2	alejandro	5	drifting	1	cartilage	3	hackers	1	roth	3
plate	2	alfredo	5	drive	1	cast	3	hair	1	rpe	3
possibilities	2	ali	5	driven	1	castillo	3	happened	1	ryan	3
post	2	aliagadel	5	dual	1	celia	3	happier	1	sabrina	3
pragmatic	2	alkhadra	5	duel	1	centers	3	healing	1	salazar	3
preadolescent	2	alternate	5	dummies	1	cesar	3	heaven	1	santos	3
predictability	2	amelogenesis	5	duration	1	chacon	3	heights	1	scaffold	3
prediction	2	andor	5	d	1	chairat	3	hexametaphosphate	1	scan	3
prepared	2	angela	5	dé	1	challenge	3	hidden	1	scans	3
present	2	angles	5	ear	1	charoemratrote	3	higher	1	selective	3
presentations	2	angulations	5	earls	1	cheolhyun	3	highly	1	seminario	3
presented	2	anna	5	easier	1	chidchanok	3	highvalue	1	series	3
primary	2	antibacterial	5	ectopic	1	chooryung	3	hill	1	severity	3
printer	2	aparicio	5	edgewise	1	chopra	3	hipaa	1	sex	3
problem	2	applied	5	edition	1	christian	3	hooked	1	shelf	3
procedure	2	approaches	5	education	1	chronological	3	horizons	1	shortening	3
process	2	araujo	5	effectiveness	1	chungchen	3	house	1	side	3
processing	2	areas	5	efficiently	1	cintia	3	hummingbird	1	silver	3
proffit	2	aron	5	element	1	clefts	3	hunt	1	site	3
promote	2	around	5	elements	1	closed	3	hurdles	1	social	3
promoting	2	assess	5	elephant	1	compliance	3	hurting	1	souza	3
prosperity	2	bacterial	5	elevate	1	computer	3	hybrid	1	spaces	3
protecting	2	baek	5	elevation	1	computerized	3	hyraxhalterman	1	stainless	3
put	2	bases	5	eliminating	1	connecticut	3	ideals	1	studies	3
putting	2	batista	5	elimination	1	conservative	3	identification	1	suarez	3
quantification	2	bending	5	elite	1	contact	3	idiopathic	1	suhani	3
raise	2	benitez	5	eloquent	1	contemporary	3	immunological	1	syed	3
rankl	2	biotype	5	else	1	correct	3	imperative	1	symmetry	3
rats	2	biprotrusion	5	emotion	1	corrective	3	imperfecta	1	technology	3
reaction	2	borges	5	empowering	1	coskun	3	implementation	1	tens	3
real	2	braces	5	encrypted	1	covarrubias	3	implications	1	thermoformed	3
reasons	2	bruxism	5	end	1	criteria	3	impression	1	thiago	3
recall	2	burcu	5	energy	1	critical	3	improved	1	thongudomporn	3
recent	2	calil	5	engagement	1	curved	3	improvise	1	tigani	3
recognition	2	canal	5	enhance	1	cvm	3	inaccuracy	1	times	3
reconstruction	2	cant	5	enhances	1	daily	3	inadequate	1	tio	3
records	2	canuto	5	enhancing	1	decisions	3	inadvertent	1	tissues	3
reduction	2	cartilage	5	entire	1	defect	3	incentives	1	toothborne	3
regeneration	2	cast	5	epigenetic	1	deformities	3	inclination	1	toxin	3
relation	2	castanha	5	episode	1	deformity	3	including	1	tpa	3
relationships	2	casts	5	equals	1	diabetes	3	increased	1	twins	3
reliability	2	centric	5	equipment	1	diagnosing	3	increasing	1	udom	3
remember	2	cephalogram	5	especially	1	diagnostic	3	independent	1	unit	3
remote	2	challenges	5	essence	1	diameter	3	indications	1	university	3
removable	2	chemical	5	establish	1	diana	3	individual	1	untreated	3
replacement	2	cheolhyun	5	estimates	1	dias	3	information	1	usage	3
report	2	child	5	ethics	1	diet	3	injectable	1	valdiviagómez	3
resin	2	closed	5	ever	1	difference	3	innovation	1	valentina	3
resolution	2	coating	5	everyday	1	dilacerated	3	inoffice	1	valerio	3
responding	2	complicated	5	everyone	1	distalizers	3	inside	1	validation	3
restore	2	compressive	5	everything	1	distalizing	3	insider’s	1	variability	3
retain	2	condition	5	evolved	1	doxycycline	3	insights	1	vega	3
retainer	2	consideration	5	exam	1	duarte	3	insnouts	1	velásquez	3
retrospective	2	considerations	5	execution	1	duygu	3	inspire	1	vilanova	3
reviews	2	contemporary	5	exosomes	1	dynamic	3	instrument	1	villa	3
revisiting	2	continuous	5	expanded	1	effective	3	integrated	1	vumback	3
ritzcarlton	2	correa	5	expect	1	elbialy	3	integration	1	wangsrimongkol	3
roles	2	costa	5	experiencebased	1	electric	3	interactions	1	way	3
room	2	costs	5	experimental	1	emil	3	interferences	1	wilana	3
sailing	2	craniosynostosis	5	expert	1	enhance	3	intermaxillary	1	withwithout	3
salesman	2	crest	5	extraalveolar	1	enhances	3	internal	1	yeon	3
sarpe	2	crevicular	5	extraordinary	1	enrique	3	international	1	yijun	3
save	2	cruz	5	extraradicular	1	enza	3	internet	1	yilmaz	3
savvy	2	deborah	5	eye	1	epidemiological	3	interpersonal	1	yoon	3
scanners	2	deformities	5	eyes	1	equation	3	intervention	1	ability	2
scenarios	2	deformity	5	facebook	1	eryag	3	interventions	1	absence	2
scripting	2	detection	5	facilitated	1	estrada	3	interviewing	1	acceledent®	2
secret	2	determined	5	faciolingual	1	evaluations	3	investigating	1	accelerating	2
segmental	2	diameter	5	factor	1	expansions	3	investment	1	acidophilus	2
selection	2	distalizing	5	fail	1	faculty	3	invisalign™	1	acrylic	2
sensible	2	div	5	fails	1	fan	3	invivo	1	activation	2
serial	2	dynamic	5	fallacies	1	feijó	3	isolated	1	activatorheadgear	2
serve	2	dynamics	5	fallacy	1	females	3	jackpot	1	active	2
shades	2	ectodermal	5	family	1	feres	3	jaw	1	adelina	2
sharp	2	eddie	5	fans	1	fernandez	3	jaws	1	adjunctive	2
sicher	2	education	5	faqs	1	field	3	jump	1	adolescence	2
signaling	2	effective	5	far	1	final	3	juvenile	1	advertisements	2
simplify	2	efficient	5	farewell	1	findings	3	keeps	1	affected	2
simplifying	2	electrical	5	fastest	1	fixation	3	knew	1	agents	2
smart	2	enrique	5	fat	1	flores	3	laboratory	1	aggressive	2
smiles	2	enza	5	fiction	1	fluoride	3	lack	1	ahmad	2
smiling	2	essix	5	fight	1	forced	3	laid	1	aikaterini	2
smooth	2	etching	5	files	1	frd	3	landmark	1	air	2
snake	2	excess	5	final	1	garagiola	3	last	1	albicans	2
snoring	2	federico	5	finishes	1	garib	3	lasting	1	algarve	2
software	2	fernández	5	flap	1	general	3	latest	1	alhaija	2
something	2	findings	5	fleaux	1	generation	3	laura	1	aligning	2
source	2	flaviana	5	flexibility	1	gimenez	3	law	1	alisson	2
speak	2	fluorescence	5	flexure	1	glen	3	leads	1	allareddy	2
specialist	2	forced	5	fluid	1	grafted	3	leaving	1	alotibi	2
sponsored	2	gabriel	5	focusing	1	guitron	3	legal	1	alshammery	2
spots	2	generation	5	followup	1	gummy	3	legendary	1	altramec	2
spraguedawley	2	goto	5	fortune	1	gutierrez	3	lesion	1	alvaro	2
stable	2	great	5	forty	1	guzmanvaldivia	3	limited	1	alvim	2
standards	2	groups	5	forward	1	gómez	3	line	1	amelia	2
star	2	guide	5	four	1	habit	3	lions	1	amelogenesis	2
statistical	2	healthrelated	5	freaking	1	halim	3	listings	1	amit	2
statistics	2	hoijeong	5	frequently	1	hassan	3	lit	1	amount	2
straight	2	hong	5	friction	1	hayashi	3	little	1	anaya	2
studies	2	hsinchung	5	frog	1	heat	3	loads	1	andor	2
successfully	2	hygiene	5	frontal	1	helena	3	longer	1	anemia	2
suggestions	2	icon	5	frontierland	1	hernandez	3	longlasting	1	anesthetic	2
supercharged	2	image	5	frontiers	1	himawan	3	looking	1	angel	2
supported	2	impressions	5	fuel	1	histomorphometric	3	loss	1	angles	2
suresmile®	2	indian	5	fueling	1	holzmeier	3	lost	1	angle’s	2
surgeons	2	indicator	5	full	1	hong	3	love	1	angulations	2
sutural	2	inflammation	5	fullthickness	1	hygiene	3	low	1	anh	2
syndrome	2	information	5	fundamental	1	hyoung	3	machine	1	anomaly	2
systematic	2	injection	5	fundamentals	1	ibrahim	3	macromanaging	1	antimicrobial	2
tales	2	intensity	5	fu®	1	identification	3	malpractice	1	applied	2
teenagers	2	interproximal	5	gain	1	immediate	3	mandible	1	applying	2
telling	2	intervention	5	gap	1	imperfecta	3	manipulation	1	areas	2
terms	2	investigating	5	gathering	1	impressions	3	manuals	1	arias	2
therapeutic	2	isolated	5	gating	1	incidence	3	mapping	1	arredondo	2
think	2	jeon	5	geegaws	1	incisive	3	mara	1	articular	2
titanium	2	jet	5	gene	1	increase	3	market	1	articulation	2
today’s	2	julio	5	general	1	increased	3	marketplace	1	ashton	2
tomorrows	2	kanomi	5	genes	1	inderjit	3	markets	1	asiri	2
tool	2	karine	5	genetically	1	infant	3	massive	1	asli	2
tracking	2	katagiri	5	genetics	1	inflammation	3	materials	1	aso	2
transformation	2	kevin	5	genioplasty	1	inflammatory	3	matter	1	assess	2
transitioning	2	laterognathia	5	genomic	1	inhibits	3	maturation	1	assessing	2
transplantation	2	leaf	5	genotypes	1	innovative	3	maxilla	1	assure	2
trending	2	lesion	5	geometry	1	interface	3	mean	1	attachments	2
tweet	2	liliana	5	gestures	1	interproximal	3	meaningful	1	augusto	2
twophase	2	lippalate	5	gimcracks	1	jaebeom	3	measure	1	automatic	2
types	2	loading	5	gimmicks	1	jayaratne	3	measuring	1	auxiliary	2
ugly	2	loop	5	give	1	jeongsub	3	mechanical	1	available	2
uncommon	2	lucchese	5	golden	1	john	3	mechanism	1	average	2
unexpected	2	lucelma	5	gone	1	jong	3	mechanobehavior	1	backer	2
unique	2	ludmila	5	got	1	julio	3	men	1	bahls	2
unlock	2	luiz	5	gps	1	karen	3	mentors	1	balbueno	2
used	2	luz	5	grab	1	katagiri	3	mesenchymal	1	band	2
valid	2	magnitude	5	graduate	1	kenji	3	metal	1	banu	2
value	2	malagraba	5	gras	1	khaled	3	metalprinted	1	bases	2
volume	2	manosudprasit	5	greatest	1	kihyun	3	method	1	basri	2
warrior	2	mariana	5	groupings	1	know	3	methods	1	beauty	2
wise	2	maringá	5	guess	1	kucukkeles	3	microabrasion	1	benjamin	2
words	2	markers	5	guided	1	kulbersh	3	microcapsules	1	berenice	2
wow	2	masseter	5	habits	1	kwon	3	microfluidic	1	bianchi	2
youre	2	mehmet	5	happy	1	laboratory	3	micromanaging	1	bicuspids	2
zone	2	mendes	5	hare	1	lan	3	microrna	1	bioactive	2
aaos	1	mesenchymal	5	harmonic	1	landmark	3	microsphere	1	biolase	2
aao’s	1	michelle	5	harmony	1	larissa	3	midday	1	biomarker	2
abnormalities	1	microbiome	5	head	1	latex	3	middle	1	bistaffa	2
abo	1	microdontia	5	heaven	1	laypeople	3	midpalatal	1	black	2
abrasion	1	microimplant	5	height	1	leethanakul	3	mild	1	bleaching	2
abuse	1	microosteoperforation	5	helps	1	left	3	mind	1	bmi	2
accelerates	1	miniscrewsupported	5	heritability	1	lemos	3	mindful	1	bono	2
acceleration	1	miyazawa	5	hidden	1	lenza	3	mini	1	border	2
accomplishing	1	month	5	hide	1	ligation	3	miniimplant	1	borrazás	2
account	1	morphofunctional	5	highangle	1	ligature	3	minimally	1	bottlefeeding	2
accumulating	1	morphologic	5	higher	1	liliana	3	minimallygrowing	1	botulinum	2
achieving	1	morphometric	5	highly	1	lina	3	minimumtouch	1	bravo	2
acing	1	mse	5	hints	1	line	3	miniplates	1	brezulier	2
acquired	1	muscles	5	hiring	1	lineage	3	misadventures	1	brindeiro	2
across	1	natalia	5	histologic	1	lips	3	mistake	1	broad	2
acrylic	1	naveda	5	hold	1	lopes	3	mixing	1	bronfman	2
act	1	needs	5	holes	1	lopez	3	mobile	1	bruxism	2
active	1	nerve	5	housing	1	louise	3	modalities	1	bsso	2
actn	1	norms	5	huddle	1	lucchese	3	modality	1	burcu	2
additive	1	option	5	humanity	1	lucelma	3	moderate	1	cabuli	2
address	1	orofacial	5	hygiene	1	madhumitha	3	modification	1	calil	2
adipogenesis	1	oropeza	5	hype	1	magnitude	3	modulation	1	campagnaro	2
adjacent	1	osteoarthritis	5	hyperefficient	1	males	3	mom	1	canal	2
ads	1	osteogenic	5	hypomineralization	1	manual	3	moments	1	candida	2
advancing	1	palomo	5	hypophospha	1	marcus	3	moms	1	caninepremolar	2
advansync™	1	pamela	5	hypoplasia	1	mario	3	monitoring	1	cant	2
advantage	1	paola	5	icon	1	martelli	3	month	1	cappellette	2
advantages	1	paz	5	identifying	1	martin	3	morning	1	caribel	2
advertising	1	peer	5	ignore	1	material	3	mountains	1	cartilage	2
advice	1	performed	5	iis	1	matthew	3	mouth	1	cass	2
affects	1	periodontally	5	ii’s	1	mcnamara	3	mpmo	1	cast	2
afford	1	periodontitis	5	implant	1	melissa	3	msc	1	catia	2
affordable	1	peter	5	implants	1	melo	3	must	1	caucasian	2
ages	1	photographic	5	impossible	1	mendes	3	mutual	1	cecília	2
aids	1	prado	5	impression	1	mendonça	3	myofunctional	1	cephalometry	2
aim	1	predict	5	impressioning	1	mercedes	3	nanoparticle	1	ceribelli	2
airflow	1	predictors	5	improvements	1	mesiodens	3	natural	1	cervantes	2
airwaycentered	1	presentation	5	inclination	1	michelle	3	necessity	1	chaehee	2
air orthodontic	1	pressure	5	income	1	microct	3	nemesis	1	chains	2
alchemy	1	primer	5	increase	1	microdontia	3	network	1	changing	2
alendronate	1	priscila	5	increased	1	microorganisms	3	neural	1	cheolhyun	2
alexa	1	proliferation	5	indepth	1	microosteoperforations	3	neuroergonomics	1	chewing	2
allergy	1	prosthesis	5	indicators	1	microscopic	3	never	1	chieh	2
allinone	1	pubertal	5	infantile	1	mild	3	noise	1	christina	2
along	1	pulp	5	influences	1	mmp	3	non	1	christopher	2
already	1	ramos	5	influencing	1	mohsen	3	noncompliance	1	chung	2
alteration	1	rankl	5	informatics	1	montesinos	3	nonextraction	1	chávez	2
altered	1	rates	5	informed	1	moreira	3	nonimplant	1	ciantelli	2
altruistic	1	rating	5	inhibition	1	moreno	3	normal	1	classifications	2
america’s	1	regarding	5	injection	1	morphofunctional	3	norms	1	cleaning	2
analytics	1	registration	5	injuries	1	morphologic	3	nose	1	close	2
anatomy	1	remineralization	5	injury	1	moura	3	novel	1	closed	2
andor	1	research	5	inoffice	1	mucosal	3	obstructive	1	coated	2
animals	1	reyes	5	insertion	1	nabi	3	obtaining	1	coil	2
anomaly	1	ricketts	5	insight	1	natalia	3	odyssey	1	colet	2
another	1	rita	5	insilico	1	natarajan	3	offices	1	comparisons	2
answer	1	robotti	5	inspection	1	needs	3	oil	1	compensatorily	2
answerman	1	rodríguez	5	inspiring	1	nigerian	3	old	1	complications	2
antenna	1	rusanova	5	institute	1	nongrowing	3	olds	1	components	2
antiarthritic	1	seal	5	integrate	1	oligodontia	3	onboarding	1	composed	2
anticipated	1	selfetch	5	integrated	1	one	3	ontogeny	1	composition	2
anticipating	1	selfperception	5	integration	1	opening	3	opinion	1	computational	2
antiinflammatory	1	sem	5	intelligent	1	optimal	3	oriented	1	concepción	2
antimicrobial	1	septum	5	internet	1	options	3	orthodontics’	1	conditions	2
anymore	1	sergio	5	interrupting	1	orlando	3	orthodontist’s	1	congenital	2
apart	1	series	5	interventions	1	oropharyngeal	3	orthopedo	1	consistency	2
apathy	1	sex	5	intraalveolar	1	orthosurgical	3	orthoperio	1	contemporary	2
apex	1	significant	5	introduction	1	ortiz	3	orthoprosthodontic	1	conti	2
apoee	1	silver	5	intruding	1	ortolani	3	osteoarthritis	1	corrected	2
appealing	1	sinus	5	investigation	1	osteoblasts	3	osteoprotegerin	1	correlations	2
appears	1	slot	5	investment	1	oxygen	3	outsmart	1	corrosion	2
appliance™	1	solution	5	invisable	1	paola	3	outsourced	1	cotrin	2
applicable	1	stephanie	5	involvement	1	pardini	3	overdue	1	cracks	2
appointment	1	stimulation	5	ionomer	1	passive	3	overjet	1	ctx	2
arches	1	survival	5	isoforms	1	patients’	3	panel	1	cuevas	2
archwire	1	symmetry	5	issues	1	patrícia	3	panoramic	1	cycles	2
archwires	1	symphysis	5	jiggy	1	peak	3	paradigms	1	damien	2
archwise	1	symptoms	5	joint	1	pediatric	3	partnered	1	danelin	2
arcs	1	thamer	5	joints	1	peer	3	partners	1	dao	2
area	1	thermal	5	joules	1	pendex	3	passion	1	data	2
arrived	1	tool	5	já	1	performance	3	past	1	dawei	2
articular	1	toothborne	5	keys	1	perspective	3	paste	1	deciduous	2
artistry	1	traumatic	5	kids	1	pharyngometer	3	pathology	1	decision	2
ask	1	tubes	5	king	1	photoelastic	3	patientcentric	1	deema	2
asked	1	twophase	5	kitchen	1	piezocision	3	patients’	1	deformities	2
asking	1	validity	5	knowing	1	pinelli	3	patient’s	1	deformity	2
aspects	1	variability	5	knowledge	1	pinzanvercelino	3	pbrn	1	deglutition	2
assertively	1	variation	5	laboratory	1	pisek	3	peachy	1	demi	2
asset	1	vega	5	lady	1	polymorphism	3	pennies	1	dens	2
assist	1	villegas	5	land	1	possible	3	perception	1	density	2
assistance	1	voxelbased	5	landing	1	postoperative	3	perform	1	dentist	2
associate	1	vázquez	5	large	1	power	3	performing	1	dentistry	2
associated	1	yagci	5	lasers	1	pradeep	3	periodontally	1	dentists	2
association	1	abdelkarim	4	last	1	prado	3	periodonticorthodontic	1	depending	2
athlete	1	abo	4	late	1	precision	3	periodontics	1	derived	2
atrophic	1	activation	4	later	1	preference	3	personalized	1	destaining	2
attacking	1	activatorheadgear	4	laterals	1	presence	3	perspectives	1	detachment	2
attacks	1	active	4	law	1	printed	3	pharmaceutics	1	diameter	2
attenuation	1	adolescence	4	lead	1	priscila	3	photobiomodulation	1	diastemas	2
attitude…	1	adriana	4	leadership	1	problems	3	photogrammetry	1	differentiation	2
attracting	1	affects	4	leads	1	program	3	phrases	1	dilemmas	2
attractiveness	1	aging	4	lefort	1	protein	3	physical	1	dina	2
augmented	1	aid	4	legacy	1	pubertal	3	physiologic	1	diode	2
autologous	1	akcam	4	lengthening	1	pulp	3	pilot	1	directtoconsumer	2
automated	1	albicans	4	lengths	1	purpose	3	pink	1	discrepancies	2
autophagy	1	allareddy	4	level	1	quantification	3	pinocchio	1	disease	2
autotransplantations	1	alvaro	4	leveling	1	quantifying	3	pits	1	disorder	2
autotransplants	1	anatomic	4	levels	1	quantitative	3	placebo	1	display	2
awda	1	anatomy	4	likely	1	radicular	3	placing	1	distal	2
axe	1	andrew	4	limitation	1	ramos	3	planned	1	distalizing	2
balanced	1	anil	4	limited	1	rankl	3	plasma	1	distances	2
bamp	1	ankylosis	4	linqual	1	rates	3	plastics	1	distributed	2
bank	1	anomaly	4	listen	1	receiving	3	platelet	1	distribution	2
bar	1	antelo	4	listening	1	recovery	3	play	1	dock	2
base	1	anxiety	4	live	1	reduced	3	player	1	dogs	2
beagle	1	ardeshna	4	living	1	reducing	3	plus	1	domínguez	2
bears	1	armando	4	loading	1	reis	3	polymer	1	dorfmann	2
beauty	1	arthur	4	loathing	1	removing	3	popular	1	dos	2
behaviors	1	articular	4	local	1	reproducibility	3	population	1	drummond	2
bells	1	articulation	4	lookers	1	reverse	3	positional	1	durval	2
benchmarks	1	asian	4	lost	1	ribeiro	3	positions	1	dynamic	2
bend	1	asli	4	lovehate	1	richard	3	possibilities	1	díaz	2
besides	1	atrophic	4	low	1	ridge	3	postsurgical	1	earlier	2
bets	1	attachments	4	lowintensity	1	rigid	3	postural	1	edentulous	2
bill	1	average	4	magnetic	1	roberson	3	powerful	1	edge	2
binding	1	avila	4	major	1	robotti	3	pragmatic	1	edgetoedge	2
biologically	1	ballesteros	4	makes	1	rodrigues	3	preadolescent	1	edgewise	2
biomaterials	1	bancha	4	malformations	1	rohit	3	predicable	1	edith	2
biometrics	1	bandadi	4	malpractice	1	roots	3	predictability	1	effective	2
biotechnology	1	bar	4	managers	1	rpe	3	predictably	1	elastic	2
biphasic	1	barrera	4	manifesto	1	rugae	3	prediction	1	elastomeric	2
bird	1	bayome	4	map	1	sahar	3	predictive	1	elen	2
birth	1	behzad	4	mardi	1	salari	3	predictors	1	elisabetta	2
blend	1	bellinipereira	4	mark	1	samantha	3	preformed	1	ellinger	2
blending	1	benefits	4	markers	1	sandeep	3	preliminary	1	elnagar	2
blindspots	1	beta	4	marketers	1	sander	3	preorthodontic	1	elnaghy	2
blogs	1	biofilm	4	masdo	1	saulo	3	preparation	1	emitting	2
bloopers	1	biopotentials	4	master	1	screw	3	prepared	1	enrique	2
blueprint	1	bleaching	4	material	1	seal	3	presence	1	environment	2
blunders	1	bmi	4	matrix	1	seen	3	present	1	enza	2
blush	1	boneborne	4	maturation	1	segmental	3	presentations	1	era	2
bmi	1	boyd	4	mature	1	selfperception	3	president	1	ercrysgg	2
bmpmediated	1	bressane	4	maximize	1	sem	3	pressure	1	eric	2
bmpplga	1	calcification	4	maximum	1	septum	3	presurgical	1	estimation	2
board	1	candida	4	mechanic	1	sergio	3	prg	1	ethical	2
bodily	1	carneiro	4	mechanical	1	serum	3	primary	1	eun	2
boiling	1	carrillo	4	mechanism	1	setup	3	principle	1	evaluate	2
boneanchored	1	celina	4	mechanisms	1	shargill	3	print	1	evelin	2
bony	1	chewing	4	mechanobehavioral	1	shetty	3	printer	1	evelyn	2
book	1	chungchen	4	mediators	1	shin	3	printers	1	evidencebased	2
bookers	1	clefts	4	meet	1	shirazi	3	prior	1	experience	2
born	1	clp	4	meetings	1	side	3	prioritizing	1	expert	2
borne	1	coil	4	members	1	signs	3	proactive	1	exposure	2
boss	1	composition	4	memorable	1	site	3	problem	1	extracellular	2
botulinum	1	condylectomy	4	menagement	1	skin	3	processes	1	eyetracking	2
boundary	1	conservative	4	mentors	1	slot	3	produced	1	fabiana	2
bracesteledentistry	1	construction	4	mesialization	1	smiling	3	profession	1	fabio	2
brain	1	corrected	4	mesiodistal	1	sodium	3	professionals	1	fabián	2
branded	1	cpalatal	4	messages	1	softtissue	3	profile	1	faccini	2
bread	1	critical	4	mia	1	soliva	3	profit	1	familial	2
breakdown	1	cuspid	4	mice	1	south	3	profitably	1	fanton	2
breaking	1	cvm	4	micro	1	spaces	3	prognosis	1	fantype	2
breaks	1	damages	4	microct	1	splitmouth	3	progressiveidiopathic	1	fatma	2
breakthrough	1	daniele	4	microperforations	1	spurt	3	promoting	1	feizi	2
breakthroughs	1	danielle	4	microrna	1	state	3	pros	1	felicia	2
breathingcompromised	1	density	4	microscrews	1	stephanie	3	prosperity	1	fem	2
breathtaking	1	diet	4	middle	1	stereophotogrammetry	3	prosthetic	1	fida	2
brief	1	difference	4	midface	1	sterilization	3	protect	1	fidelity	2
brilliant	1	dilemmas	4	might	1	stone	3	protecting	1	findings	2
bring	1	diode	4	millennial	1	strain	3	protocol	1	fine	2
broken	1	distalizers	4	millennialsis	1	strengths	3	protrusion	1	finished	2
buccal	1	distance	4	mine	1	stripping	3	proudest	1	fissure	2
buck	1	dogs	4	mineralization	1	structures	3	providers	1	flavia	2
budget	1	edentulous	4	miniimplant	1	studying	3	psychological	1	florencia	2
budgets	1	edge	4	minitube	1	sucking	3	public	1	fonseca	2
burnout	1	egyptian	4	minutes	1	surrounding	3	question	1	forced	2
busy	1	electric	4	misadventureland	1	survey	3	questions	1	forcedeflection	2
butter	1	elise	4	misses	1	survival	3	quo	1	foreign	2
buy	1	elvan	4	misuse	1	siddik	3	raising	1	form	2
buying	1	end	4	mobile	1	tabuchi	3	rankl	1	fort	2
buzzfeed	1	enhance	4	mock	1	tanaka	3	ransomware	1	fossa	2
bypassing	1	epithelial	4	modalities	1	tania	3	rates	1	fracture	2
byproduct	1	equation	4	modeling	1	testing	3	rather	1	free	2
camouflaging	1	eric	4	modes	1	thongudomporn	3	rationale	1	friction	2
camp	1	ersoz	4	modified	1	tma	3	rats	1	frictional	2
campaign	1	estrada	4	modify	1	tolarova	3	reaching	1	full	2
campaigns	1	ethical	4	modulate	1	tool	3	reaction	1	fully	2
candidate	1	experience	4	moms	1	transfer	3	recall	1	gambardelatkacz	2
caninelateral	1	extract	4	monitors	1	trauma	3	receiving	1	garrett	2
canting	1	faces	4	monopoly	1	traumatic	3	recession	1	garrido	2
cants	1	fan	4	moo	1	treat	3	recipient	1	gasparello	2
capabilities	1	fatima	4	mops	1	treating	3	recognition	1	gema	2
capacity	1	felicia	4	morning	1	tubes	3	recognizing	1	generalized	2
capitol	1	felipe	4	morphometric	1	tuncer	3	reconstruction	1	generation	2
capture	1	feres	4	motion	1	turkkahraman	3	redirecting	1	genes	2
card	1	fernandez	4	movements	1	typodont	3	reenergizing	1	gingivitis	2
carnegie	1	fibroblasts	4	msis	1	udom	3	reevolution	1	giovani	2
cars	1	flow	4	mta	1	umberto	3	reexpression	1	girón	2
casebased	1	fonseca	4	mucoperiosteal	1	ursi	3	referrals	1	glass	2
catastrophes	1	forehead	4	multiphase	1	utility	3	refusal	1	gomes	2
catch	1	fort	4	multiple	1	utilizing	3	regarding	1	gonzález	2
causes	1	garib	4	mustdos	1	valdez	3	regenerative	1	grading	2
cell	1	garza	4	musthave	1	valeria	3	reimagine	1	grafting	2
cellular	1	glass	4	musthaves	1	variant	3	reintroduction	1	grageda	2
central	1	gradual	4	naked	1	variation	3	relapse	1	guided	2
cents	1	group	4	names	1	velasco	3	related	1	gyan	2
ceo	1	gustavo	4	nasomaxillary	1	vertically	3	relation	1	haddad	2
cephalometric	1	gutierrez	4	national	1	view	3	relationship	1	hameed	2
cephalometry	1	gutiérrez	4	nature	1	vto	3	release	1	han	2
certification	1	haas	4	navigate	1	watanabe	3	reliability	1	handwrist	2
chains	1	han	4	necrosis	1	weber	3	remarks	1	harmony	2
champion	1	harewood	4	needed	1	widths	3	remember	1	hartmann	2
champions	1	harmony	4	networks	1	yao	3	reminders	1	hasan	2
chances	1	hawley	4	news	1	yasas	3	replace	1	hawley	2
change	1	heights	4	nice	1	yoshimi	3	report	1	hawryszko	2
characteristics	1	hiromi	4	nickel	1	zeniths	3	reporting	1	head	2
chart	1	hispanic	4	nicotine	1	zhang	3	reports	1	headgear	2
check	1	histomorphometric	4	niti	1	abodi	2	resetting	1	healthcare	2
checklist	1	holzmeier	4	nonaggressive	1	abraham	2	resilient	1	healthy	2
chlorhexidine	1	hormone	4	noncarious	1	absent	2	resolving	1	heights	2
chondrocytes	1	hospital	4	noncleft	1	abu	2	resources	1	helder	2
choosing	1	hugo	4	noncompliant	1	acar	2	respectful	1	herrera	2
cii	1	hussain	4	nonconventional	1	acceptance	2	responding	1	highangle	2
circle	1	hwa	4	noninvasive	1	acid	2	responsibilities	1	history	2
circles	1	hyun	4	nonsense	1	acoustic	2	responsible	1	hong	2
claim	1	iatrogenic	4	normal	1	across	2	restoring	1	horizontal	2
clarity	1	ibarra	4	nuggets	1	action	2	reuse	1	hormone	2
classification	1	ibrahim	4	nutrition	1	activation	2	revealed	1	hosik	2
clefts	1	incidence	4	oldest	1	activatorheadgear	2	revered	1	hospital	2
climb	1	incisive	4	oneofakind	1	active	2	reverse	1	hsianghua	2
climbing	1	inclinations	4	onephase	1	adel	2	review	1	hugo	2
clinicians	1	incorporated	4	ongoing	1	adjunct	2	revising	1	hyaluronic	2
close	1	increase	4	onine	1	adjuncts	2	revisionist	1	hybrid	2
closed	1	inderjit	4	ontime	1	adjustment	2	revisiting	1	hyeok	2
clothes	1	infant	4	opening	1	adolescence	2	revolution	1	hygiene	2
clues	1	infrazygomatic	4	optical	1	adrian	2	rewards	1	hyoid	2
coach	1	inhibits	4	optimal	1	agarwal	2	rich	1	hypodivergent	2
coaching	1	innovative	4	optimize	1	aged	2	ripped	1	hyun	2
coatings	1	interceptive	4	organ	1	ahluwalia	2	rodent	1	hyunmin	2
coding	1	interface	4	organization	1	aided	2	roles	1	icris	2
collaboration	1	interradicular	4	orlando	1	aksakalli	2	room	1	idelfonso	2
collections	1	isman	4	orthodntist	1	albicans	2	roots	1	identify	2
color	1	javier	4	orthodontics™	1	alcan	2	rotation	1	ignacio	2
comes	1	jaws	4	orthodontist’s	1	aldrees	2	run	1	ilhan	2
communicating	1	jeremy	4	orthodontitis	1	alejandro	2	safely	1	illinois	2
community	1	jin	4	orthopeds	1	alexandra	2	safety	1	ilse	2
compete	1	jinhyoung	4	orthoperio	1	aliagadel	2	salesman	1	impacts	2
competition	1	jong	4	osa	1	aline	2	salesmen	1	implicit	2
complaints	1	june	4	osas	1	alka	2	sand	1	impressions	2
complement	1	junqueira	4	osteoarthritic	1	alkaline	2	sap	1	incidental	2
completely	1	kaen	4	osteoclastderived	1	alkis	2	sarme	1	inclinations	2
complexities	1	karen	4	osteoclasts	1	alkofide	2	sarpe	1	incompetence	2
complex orthognathic surgical cases	1	katia	4	osteogenesis	1	allareddy	2	save	1	independent	2
complicated	1	khaled	4	osteoperforations	1	allison	2	say	1	indicators	2
complication	1	khon	4	osteotomies	1	almoammar	2	saying	1	induction	2
components	1	kook	4	osterixexpressing	1	alotaibi	2	scans	1	infection	2
compromise	1	kouznetsova	4	outstanding	1	alsulaimani	2	scene	1	inflammation	2
compromising	1	kyungmin	4	overbite	1	altered	2	schedules	1	instruments	2
computer	1	larissa	4	overjet	1	alternatives	2	school	1	insun	2
computers	1	late	4	oversight	1	altuntas	2	scrutinizing	1	integration	2
concerning	1	latex	4	overview	1	alvaro	2	searches	1	interproximal	2
condyle	1	ligation	4	ownership	1	amaral	2	secondary	1	interradicular	2
confidentiality	1	ligatures	4	paoo	1	amelogenin	2	segmental	1	intra	2
confidently	1	louise	4	paradigms	1	amer	2	selection	1	invisalign©	2
conflicts	1	lucas	4	paradise	1	amongst	2	selfimage	1	invisalign®	2
confluence	1	luciane	4	parents	1	amr	2	selfligating	1	invivo	2
confront	1	made	4	participate	1	anb	2	selling	1	isabel	2
cons	1	madhumitha	4	partnerships	1	anderson	2	semirapid	1	itero	2
consecutive	1	magnetic	4	party	1	andre	2	sense	1	jacob	2
consequences	1	mahfouz	4	pass	1	andressa	2	sensible	1	jaehyun	2
conservative	1	male	4	passion	1	angular	2	serial	1	jason	2
considering	1	manuel	4	passive	1	anna	2	setting	1	javier	2
consistency	1	marcus	4	past	1	anomaly	2	setups	1	jazmin	2
consistenly	1	massaro	4	pathogenesis	1	apex	2	shape	1	jennifer	2
consistent	1	masse	4	patientcentered	1	araraquara	2	sharon	1	jeremy	2
consonant	1	mayra	4	paul	1	araújo	2	sharp	1	jihoon	2
constriction	1	mbt	4	pay	1	archform	2	shortterm	1	jimenez	2
constructs	1	mellitus	4	pdl	1	aron	2	shoulders	1	journals	2
consult	1	melo	4	peak	1	arreghini	2	sideeffects	1	juliana	2
consultations	1	mercedes	4	pearl	1	arslan	2	sight	1	julio	2
contemplative	1	mesaros	4	peculiar	1	articular	2	similar	1	kadna	2
continuous	1	mesiodens	4	perforation	1	articulation	2	simple…	1	kanin	2
contrasted	1	microbiological	4	perioortho	1	artifact	2	simultaneous	1	karla	2
contribution	1	microct	4	perioral	1	artifacts	2	single	1	katagiri	2
contributions	1	microorganisms	4	personalized	1	arveda	2	sites	1	kau	2
conundrum	1	microscope	4	persons	1	asli	2	six	1	kelsea	2
convergence	1	microscopy	4	perspecive	1	asuman	2	snake	1	kitpat	2
conversations	1	midsagittal	4	perspectives	1	ates	2	snap	1	klimova	2
conversions	1	minitube	4	persuasion	1	atmospheric	2	snapchat	1	knösel	2
cooperative	1	minji	4	peter	1	atresia	2	snoring	1	kraiwattanapong	2
coordinating	1	modifications	4	phanatic	1	atresic	2	soft	1	kriangkrai	2
core	1	montesinos	4	pharmaceutics	1	attachments	2	software	1	kuenga	2
cornerstone	1	moresca	4	phenotype	1	attention	2	solid	1	kumar	2
corporate	1	mucosal	4	phenotypic	1	attitudes	2	solo	1	kyoungwon	2
corrective	1	nabi	4	philosophy	1	attributes	2	solving	1	lactobacilus	2
correctng	1	nam	4	phinancial	1	aurora	2	sooner	1	lais	2
corrector	1	nandish	4	photogrammetry	1	autopolymerized	2	soul	1	landmarks	2
correlates	1	nanoparticles	4	physiologically	1	autotransplanted	2	sources	1	large	2
cortical	1	nasomaxillary	4	planes	1	average	2	speaking	1	late	2
corticotomy	1	natarajan	4	planned	1	avoid	2	spee	1	laterognasia	2
corticotomyassisted	1	nathan	4	planning	1	ayala	2	spheroid	1	layperson	2
corticotomyfacilitated	1	national	4	plasterless	1	aycan	2	splints	1	learning	2
cost	1	natural	4	playbook	1	aydin	2	splitmouth	1	leonardo	2
costbenefit	1	nogueira	4	playing	1	ayse	2	sponge	1	lersinghanart	2
costeffective	1	nonsurgically	4	points	1	azeredo	2	spotlight	1	ligating	2
counting	1	obese	4	poking	1	baccetti	2	spraguedawley	1	lightcured	2
courageous	1	obesity	4	popa	1	bacterial	2	staffstaff	1	lightinduced	2
cows	1	ochoa	4	position	1	balghonaim	2	staffs’	1	liliana	2
cracking	1	odontoma	4	possibilities	1	ballard	2	standing	1	lim	2
cranial	1	ogs	4	postgraft	1	bands	2	star	1	loidy	2
craniosynostosis	1	oligodontia	4	postorthognathic	1	barbara	2	stars	1	longhini	2
credibly	1	one	4	postpalate	1	barbosa	2	state	1	lucchese	2
crevicular	1	onem	4	posture	1	barkhordar	2	station	1	lucelma	2
crew	1	orientation	4	practicebased	1	bartolomeo	2	statistics	1	lucimar	2
criteria	1	orthognatic	4	practitioner	1	batarse	2	stem	1	lópez	2
critical	1	ortolani	4	pragmatic	1	batista	2	stone	1	macedo	2
criticalsize	1	osteoblast	4	preadolescent	1	baysal	2	stories	1	machine	2
crooked	1	othman	4	precision	1	beagle	2	storytelling	1	macrophage	2
crossbow	1	otm	4	predictability	1	beagles	2	strategy	1	made	2
crowd	1	ozone	4	prediction	1	bending	2	strength	1	magdalena	2
crowding	1	pacheco	4	predictions	1	berliner	2	striving	1	magnitude	2
crown	1	paoo	4	prejudices	1	bernadete	2	structuring	1	maloclusion	2
cry	1	par	4	prep	1	beyza	2	student	1	maltagliati	2
crypt	1	pardini	4	prepared	1	biasutti	2	style	1	mamp	2
cup	1	parents	4	prescribing	1	bicalho	2	substance	1	manage	2
curve	1	patel	4	prescriptions	1	bilaterally	2	substituting	1	mapping	2
customer’s	1	patient’s	4	present	1	biprotrusion	2	substitutions	1	marcos	2
custommade	1	peak	4	presentation	1	birim	2	subtitle	1	marginal	2
cybersecurity	1	perforation	4	presentations	1	birol	2	successfully	1	marketing	2
cycle	1	period	4	preservation	1	bleaching	2	successors	1	martins	2
dale	1	pharyngometer	4	preventing	1	blood	2	summary	1	marín	2
damage	1	phosphate	4	price	1	bmi	2	superb	1	massaro	2
dance	1	photoelastic	4	pricing	1	bollu	2	supercharged	1	masse	2
dare	1	piezoelectric	4	primary	1	bondable	2	supplemental	1	maxillofacial	2
darkly	1	pinzan	4	printer	1	borders	2	supplies	1	mayara	2
dat	1	plaster	4	priorities	1	borne	2	surfaces	1	mayra	2
datadriven	1	polycrystalline	4	private	1	botzenhart	2	surgeon	1	measure	2
david	1	populations	4	problem	1	bou	2	surgeries	1	mechanism	2
dazzling	1	porion	4	producing	1	braces	2	surrounding	1	media	2
debate	1	positioning	4	professionalism	1	braga	2	survive	1	mejia	2
decades	1	possible	4	profitable	1	brazilians	2	sustained	1	mellitus	2
decimate	1	power	4	profits	1	breastfeeding	2	sutural	1	memory	2
decision	1	practitioners	4	progenitors	1	brenda	2	symphyseal	1	mendes	2
decisionmaking	1	predicting	4	progmosis	1	britto	2	synergy	1	mendieta	2
decisions	1	predictive	4	programmed	1	bumper	2	systematic	1	mesial	2
decorticationfacilitated	1	preparation	4	progression	1	burak	2	tadsupported	1	mesiodistal	2
decrease	1	prescriptions	4	progressive	1	cagla	2	talk	1	message	2
dedicated	1	prevention	4	projection	1	cagri	2	target	1	mexican	2
deepbite	1	problems	4	promise	1	caldas	2	tcs	1	michelle	2
defect	1	production	4	promoters	1	cam	2	tech	1	microbiological	2
defects	1	programs	4	promoting	1	camilla	2	technological	1	microdamage	2
defending	1	protrusive	4	promotion	1	cancer	2	teen	1	microdontia	2
defenses	1	pulpal	4	promotions	1	candida	2	telling	1	microesthetic	2
definitive	1	pupulim	4	prophylaxis	1	canevari	2	ten	1	microscope	2
deflect	1	quantification	4	prosperity	1	cantilever	2	terms	1	microscopy	2
deformities	1	quantifying	4	prosthodontic	1	carbide	2	thermoplastic	1	midfacial	2
defuse	1	raluca	4	protecting	1	carriere	2	thing	1	midsagittal	2
degenerative	1	raveli	4	protocols	1	carrièredistalizer	2	think	1	miller	2
delicate	1	receiving	4	protractions	1	cat	2	thinking	1	minhee	2
delight	1	receptor	4	prove	1	catharine	2	though	1	miniplate	2
delivered	1	recovery	4	proven	1	caucasians	2	threats	1	miniscrewanchored	2
demanding	1	rectangular	4	prp	1	cbcts	2	threedimensional	1	minitube	2
demand…	1	reducing	4	psl	1	cememtoblast	2	thriving	1	mirinae	2
dentist	1			pthpthrp	1	center	2	thrones	1	mohammed	2
dentistry’s	1			puberty	1	centerline	2	tigers	1	monroy	2
dentists	1			pulsed	1	centric	2	time…	1	monserrat	2
dentitions	1			pump	1	cephalogram	2	tissues	1	months	2
dentoskeletal	1			purpose	1	cha	2	titanium	1	moonyoung	2
deny	1			purse	1	chain	2	tomography	1	morcos	2
dependent	1			pvs	1	challenges	2	tongue	1	morgan	2
dermatologic	1			quackery	1	chewing	2	tool	1	morphofunctional	2
designing	1			quantitative	1	christine	2	toothborne	1	morphologic	2
desirable	1			questioner	1	chun	2	topnotch	1	mouthbreathing	2
destination	1			quiet	1	circumferential	2	total	1	movements	2
destructive	1			radar	1	classes	2	tough	1	mri	2
detail	1			radiographic	1	cleidocranial	2	track	1	mub
details	1			radiographs	1	coil	2	traction	1
detect	1					college	2	training	1
detection						colored	2	trains	1
						colour	2	transdifferentiation	1
						comfort	2	transfer	1
						commonly	2	transforce	1
						compare	2	transgenic	1
						composition	2	transition	1
						comprehensive	2	transitioning	1
						compressive		transitions	1
								translat
